# Supplementary material for: A Direct Comparison, and Prioritisation, of the Immunotherapeutic Targets Expressed by Adult and Paediatric Acute Myeloid Leukaemia Cells: A Systematic Review and Meta-Analysis
Source: Int J Mol Sci. 2023 Jun 2;24(11):9667. doi: 10.3390/ijms24119667 (PMC10253696; doi:10.3390/ijms24119667)
Supplement: Supplementary file 1 [file ijms-24-09667-s001.zip]

Archive with 5 entries (5 files):
- Morris et al SLR AML paeds and adults Supplementary Table S1 Protocol.pdf
- Morris et al Supplementary Table S2 Systematic review and final article selections.xlsx
- Morris et al Supplementary Table S3 Quality assurance - QUADAS.xlsx
- Morris et al Supplementary Table S4 Data extraction.xlsx
- Morris et al Supplementary Table S5 Cheever Prioritisation.xlsx
