# Supplementary material for: A Direct Comparison, and Prioritisation, of the Immunotherapeutic Targets Expressed by Adult and Paediatric Acute Myeloid Leukaemia Cells: A Systematic Review and Meta-Analysis
Source: Int J Mol Sci. 2023 Jun 2;24(11):9667. doi: 10.3390/ijms24119667 (PMC10253696; doi:10.3390/ijms24119667)
Supplement: Supplementary file 1 [file ijms-24-09667-s001.zip › Morris et al Supplementary Table S2 Systematic review and final article selections.xlsx]

## Sheet: All articles
Database	Title	Authors	Journal/Book	Publication Year	DOI
	‘Did He Who Made the Lamb Make Thee?’ New Developments in Treating the ‘Fearful Symmetry’ of Acute Myeloid Leukemia	Brumatti, G., Lalaoui, N., Wei, A.H., Silke, J.	Trends in Molecular Medicine	2017
PubMed	"Modulating Phosphoinositide Profiles as a Roadmap for Treatment in Acute Myeloid Leukemia"	Ratti S, Evangelisti C, Mongiorgi S, De Stefano A, Fazio A, Bonomini F, Follo MY, Faenza I, Manzoli L, Sheth B, Vidalle MC, Kimber ST, Divecha N, Cocco L, Fiume R.	Front Oncol	2021	10.3389/fonc.2021.678824
	“I thank the universe for my donor.” | « Avant, pendant, après… le chemin est long »	Martine, M.	Revue de l'Infirmiere	2019
	“Modulating Phosphoinositide Profiles as a Roadmap for Treatment in Acute Myeloid Leukemia”	Ratti, S., Evangelisti, C., Mongiorgi, S., De Stefano, A., Fazio, A., Bonomini, F., Follo, M.Y., Faenza, I., Manzoli, L., Sheth, B., Vidalle, M.C., Kimber, S.T., Divecha, N., Cocco, L., Fiume, R.	Frontiers in Oncology	2021
	[8p11 myeloproliferative syndrome].	Li, F., Zhai, Y.P.	Zhongguo shi yan xue ye xue za zhi / Zhongguo bing li sheng li xue hui = Journal of experimental hematology / Chinese Association of Pathophysiology	2013
PubMed	[Aberrant methylation of the promoter regions of the SOX7 and p15INK4b genes and Wnt signaling pathway antagonists in patients with acute myeloid leukemias]	Kostroma II, Gritsaev SV, Sidorova ZY, Tiranova SA, Svitina SP, Drizhun YS, Chubukina ZV, Martynkevich IS, Kapustin SI, Bessmeltsev SS.	Ter Arkh	2016	10.17116/terarkh201688731-36
Ovid MEDLINE(R)	[Aberrant methylation of the promoter regions of the SOX7 and p15INK4b genes and Wnt signaling pathway antagonists in patients with acute myeloid leukemias]. [Russian]	Kostroma, I I	Terapevticheskii arkhiv	2016	https://dx.doi.org/10.17116/terarkh201688731-36
PubMed	[Analysis of Unfavorable Prognosis Gene Markers in Patients with Acute Myeloid Leukemia by Multiomics]	Chen XM, Zhang HM, Yang B, Lu XC, He PF.	Zhongguo Shi Yan Xue Ye Xue Za Zhi	2019	10.19746/j.cnki.issn.1009-2137.2019.02.004
PubMed	[Antitumor activity of histone deacetylase inhibitor suberic bishydroxamate on acute myeloid leukemia cell lines]	Xu YH, Yang CM, Qian WB.	Zhejiang Da Xue Xue Bao Yi Xue Ban	2012
	[Antitumor activity of histone deacetylase inhibitor suberic bishydroxamate on acute myeloid leukemia cell lines].	Xu, Y.H., Yang, C.M., Qian, W.B.	Zhejiang da xue xue bao. Yi xue ban = Journal of Zhejiang University. Medical sciences	2012
PubMed	[Apoptosis of acute myeloid leukemia HL-60 cells induced by CDK inhibitor SNS-032 and its molecular mechanisms]	Han YX, You LS, Liu H, Mao LP, Ye XJ, Qian WB.	Zhejiang Da Xue Xue Bao Yi Xue Ban	2015
PubMed	[Beta-catenin and cyclin D1 mRNA levels in newly diagnosed patients with acute myeloid leukemia and their significance]	Wang YX, Zhang JH, Gu ZW.	Zhongguo Shi Yan Xue Ye Xue Za Zhi	2009
	[Beta-catenin and cyclin D1 mRNA levels in newly diagnosed patients with acute myeloid leukemia and their significance].	Wang, Y.X., Zhang, J.H., Gu, Z.W.	Zhongguo shi yan xue ye xue za zhi / Zhongguo bing li sheng li xue hui = Journal of experimental hematology / Chinese Association of Pathophysiology	2009
PubMed	[Bioinformatics Analysis and Verification of Aging-Related Genes of Bone Marrow Mesenchymal Stem Cells in Patients with Acute Myeloid Leukemia]	Liu SQ, Cheng JY, Jiang YJ, Li Y, Li QH, Pang TX.	Zhongguo Shi Yan Xue Ye Xue Za Zhi	2019	10.19746/j.cnki.issn.1009-2137.2019.02.001
PubMed	[Biological behavior of SDF-1/CXCR4 in patients with myelodysplastic syndrome]	Yang R, Pu J, Guo J, Xu F, Zhang Z, Zhao YS, Zhang X, Gu SC, Chang CK, Li X.	Zhongguo Shi Yan Xue Ye Xue Za Zhi	2011
	[Biological behavior of SDF-1/CXCR4 in patients with myelodysplastic syndrome].	Yang, R., Pu, J., Guo, J., Xu, F., Zhang, Z., Zhao, Y.S., Zhang, X., Gu, S.C., Chang, C.K., Li, X.	Zhongguo shi yan xue ye xue za zhi / Zhongguo bing li sheng li xue hui = Journal of experimental hematology / Chinese Association of Pathophysiology	2011
PubMed	[Biological behavior of stromal cell-derived factor-1 on migration, adhesion and apoptosis in different kinds of AML cell lines]	Chang CK, Li X, Wu LY, Xu L, Song LX, He Q, Ying SX, Deeg J.	Zhongguo Shi Yan Xue Ye Xue Za Zhi	2008
PubMed	[Biological mechanisms of human-derived leukemia stem cells senescence regulated by Angelica sinensis polysaccharide]	Jia DY, Liu J, Li CP, Li J, Zhang MS, Zhang YY, Jing Peng-Wei, Xu CY, Wang YP.	Zhongguo Zhong Yao Za Zhi	2015
PubMed	[Blocking the escape of leukemic cells from killing of T cell by combining anti-Fas ribozyme and CD80-IgG fusion protein]	Liu LB, Li WM, He W, Zhang M, Xiao J, Zhong ZD, Li L, Zou P.	Zhonghua Yi Xue Za Zhi	2005
PubMed	[Change of vascular endothelial growth factor and its receptors expression in acute myeloid leukemia before and after treatment]	Zhang JQ, Wang JK, Li YM.	Zhonghua Xue Ye Xue Za Zhi	2004
PubMed	[Clinical Significance of Common Gene Mutations in 53 Patients with Acute Myeloid Leukemia Harboring 11q23/MLL Rearrangements]	Bai SX, Gong YL, Zhang JR, Wu CX, Zhang J, Qiu HY, Shen HJ, Cen JN, Chen SN, Pan JL.	Zhongguo Shi Yan Xue Ye Xue Za Zhi	2020	10.19746/j.cnki.issn.1009-2137.2020.03.001
PubMed	[Combination of PP242 and dasatinib suppresses the progression of acute myeloid leukemia in a mouse model]	Qu YH, Liu HT, He FC.	Zhonghua Yi Xue Za Zhi	2017	10.3760/cma.j.issn.0376-2491.2017.20.017
PubMed	[COX-2 inhibitor celecoxib can suppress the proliferation of FLT3-ITD positive acute myeloid leukemia cells with prominent down regulation of MEK/MCL-1 expression in vitro]	Du LX, Jia YQ, Meng WT, Shi FF, Zhong XS, Ma LL, Yuan J, Zeng JS.	Zhongguo Shi Yan Xue Ye Xue Za Zhi	2013	10.7534/j.issn.1009-2137.2013.04.014
	[COX-2 inhibitor celecoxib can suppress the proliferation of FLT3-ITD positive acute myeloid leukemia cells with prominent down regulation of MEK/MCL-1 expression in vitro].	Du, L.X., Jia, Y.Q., Meng, W.T., Shi, F.F., Zhong, X.S., Ma, L.L., Yuan, J., Zeng, J.S.	Zhongguo shi yan xue ye xue za zhi / Zhongguo bing li sheng li xue hui = Journal of experimental hematology / Chinese Association of Pathophysiology	2013
PubMed	[Critical pathway for the treatment of acute myelogenous leukemia]	Komatsu T, Shimizu K.	Rinsho Ketsueki	2001
Ovid MEDLINE(R)	[Critical pathway for the treatment of acute myelogenous leukemia]. [Japanese]	Komatsu, T	[Rinsho ketsueki] The Japanese journal of clinical hematology	2001
PubMed	[CXCR4: a new therapeutic target of the leukaemic cell? Role of the SDF-1/CXCR4 axis in acute myeloid leukaemia]	Tavernier E, Aanei C, Solly F, Flandrin-Gresta P, Campos L, Guyotat D.	Bull Cancer	2014	10.1684/bdc.2014.1925
PubMed	[Cytotoxicity of homoharringtonine on leukemic stem-like cells in AML cell line KG-1]	Shen JP, Yang H, Ni WM, Qian WB.	Zhejiang Da Xue Xue Bao Yi Xue Ban	2012
	[Cytotoxicity of homoharringtonine on leukemic stem-like cells in AML cell line KG-1].	Shen, J.P., Yang, H., Ni, W.M., Qian, W.B.	Zhejiang da xue xue bao. Yi xue ban = Journal of Zhejiang University. Medical sciences	2012
PubMed	[Differentiation induction of myeloid leukemia cells by glucocorticoid--the differentiation induction effect in vitro and in vivo]	Nakamaki T, Sakashita A, Sano M, Hino K, Suzuki K, Tomoyasu S, Tsuruoka N.	Rinsho Ketsueki	1989
PubMed	[Dihydroartemisinin Induces AML cell Apoptosis by Inhibition of PTEN/AKT pathway]	An YH, DU J, Hou ZW, Sun WD, Zhou Y, Yu XX, Wang X, Wang Y, Tong XM.	Zhongguo Shi Yan Xue Ye Xue Za Zhi	2020	10.19746/j.cnki.issn.1009-2137.2020.01.015
PubMed	[DNA methylation-mediated epigenetic silencing of miR-720 contributes to leukemogenesis in acute myeloid leukemia]	Tang S, Pei R, Li K, Ma J, Zhang P, Lu Y, Liu X, DU X, Chen D, Sha K, Cao J, Li S.	Zhonghua Xue Ye Xue Za Zhi	2014	10.3760/cma.j.issn.0253-2727.2014.11.013
PubMed	[Efects of Inhibiting miR-155 Expression on the Proliferation and Apoptosis of Leukemia THP-1 Cells]	Xue H, Liang L, Guo HM, Hua LM, Zhao SY, Shi HJ, Zhang JY, Song L.	Zhongguo Shi Yan Xue Ye Xue Za Zhi	2014	10.7534/j.issn.1009-2137.2014.06.010
PubMed	[Effect of Decitabine on DKK1 Gene Demethylation in Leukemia Cells]	Liu FZ, He L, Wang JS, Zhang S, Zhu HQ.	Zhongguo Shi Yan Xue Ye Xue Za Zhi	2016	10.7534/j.issn.1009-2137.2016.01.011
PubMed	[Effect of honokiol on proliferation and apoptosis in HL-60 cells and its potential mechanism]	Fan JX, Zeng YJ, Weng GY, Wu JW, Li ZQ, Li YM, Zheng R, Guo KY.	Zhongguo Shi Yan Xue Ye Xue Za Zhi	2014	10.7534/j.issn.1009-2137.2014.06.015
PubMed	[Effect of Low-Dose Triptolide and Sorafenib Alone and Their Combination on AML Cell Line MV411 and the Pathway of STAT5]	Wang X, Ma LM, Wang T, Tian WW, Lu YJ.	Zhongguo Shi Yan Xue Ye Xue Za Zhi	2019	10.19746/j.cnki.issn.1009-2137.2019.04.016
PubMed	[Effect of Metformin on Proliferation Capacity, Apoptosis and Glycolysis in K562 Cells]	Chen HL, Ma P, Chen YL, Sun L, Xing Y, Wang F, Wang F, Cao WJ, Huang YM, Zhang RH.	Zhongguo Shi Yan Xue Ye Xue Za Zhi	2019	10.19746/j.cnki.issn.1009-2137.2019.05.006
PubMed	[Effect of RAD001 or plus LBH589 on the proliferation, apoptosis and drug resistance in chemoresistant acute myeloid leukemic cells]	Jiang XJ, Meng FY, Huang KK, Zhou HS, Wang Q.	Zhonghua Yi Xue Za Zhi	2011
PubMed	[Effect of Signal Transduction Pathway Gene Mutations on the One- course Induced Remission Rate and Analysis of Clinical Characteristics in Patients with CBF-AML]	Fan LF, Xu J, Chen XH, Tian TT, Xie J, Hu JJ, Guo ZP, Tan YH, Xu ZF, Ren FG, Zhang YF, Luo M, Ren WX, Wang HW.	Zhongguo Shi Yan Xue Ye Xue Za Zhi	2020	10.19746/j.cnki.issn.1009-2137.2020.03.011
	[Effect of silencing bmi-1 by RNA interference on function of K562 cell line].	Chen, X.L., Ren, Q., Chen, Z.P., Zhou, Z.P., Zhao, Q.J., Qiu, Z.Y., Dong, C.L., Han, Z.C.	Zhongguo shi yan xue ye xue za zhi / Zhongguo bing li sheng li xue hui = Journal of experimental hematology / Chinese Association of Pathophysiology	2009
PubMed	[Effect of SOCS1 Gene on Growth Inhibition of Acute Myeloid Leukemia Cells Mediated by JAK2/STAT Signaling Pathway]	Zhang XH, Luo JM, Yang L, Liu XJ.	Zhongguo Shi Yan Xue Ye Xue Za Zhi	2020	10.19746/j.cnki.issn.1009-2137.2020.05.012
Ovid MEDLINE(R)	[Effect of SOCS1 Gene on Growth Inhibition of Acute Myeloid Leukemia Cells Mediated by JAK2/STAT Signaling Pathway]. [Chinese]	Zhang, Xiao-Hui	Zhongguo shi yan xue ye xue za zhi	2020	https://dx.doi.org/10.19746/j.cnki.issn.1009-2137.2020.05.012
PubMed	[Effect of Stromal Cell Co-culture on Drug Resistance of Acute Myeloid Leukemia Cells and its Mechanism]	Yue H, Liu LY, Wang XQ.	Zhongguo Shi Yan Xue Ye Xue Za Zhi	2017	10.7534/j.issn.1009-2137.2017.02.013
PubMed	[Effect of TAK1 gene silencing on the apoptosis of Kasumi-1 cells induced by arsenic trioxide]	Xu JX, Fan RH, Wei XD, Yin QS, Mi RH, Song YP.	Zhonghua Xue Ye Xue Za Zhi	2013	10.3760/cma.j.issn.0253-2727.2013.05.009
	[Effect of TAK1 gene silencing on the apoptosis of Kasumi-1 cells induced by arsenic trioxide].	Xu, J.X., Fan, R.H., Wei, X.D., Yin, Q.S., Mi, R.H., Song, Y.P.	Zhonghua xue ye xue za zhi = Zhonghua xueyexue zazhi	2013
PubMed	[Effects of itraconazole plus doxorubicin on proliferation and apoptosis in acute myeloid leukemia cells]	Wang J, Xu X, Zhou R, Guo K.	Zhonghua Yi Xue Za Zhi	2015
PubMed	[Efficacy of Hedgehog inhibitors in acute myeloid leukemia and establishment of valid biomarkers]	Minami Y.	Rinsho Ketsueki	2019	10.11406/rinketsu.60.843
PubMed	[Epigallocatechin gallate induces CHD5 gene demethylation to promote acute myeloid leukemia cell apoptosis in vitro by regulating p19(Arf)-p53-p21(Cip1) signaling pathway]	Wu M, Jiang M, Xue M, Li Q, Cheng B, Huang M, Xu L, Zhang Y.	Nan Fang Yi Ke Da Xue Xue Bao	2020	10.12122/j.issn.1673-4254.2020.09.02
Ovid MEDLINE(R)	[Epigallocatechin gallate induces CHD5 gene demethylation to promote acute myeloid leukemia cell apoptosis in vitro by regulating p19Arf-p53-p21Cip1 signaling pathway]. [Chinese]	Wu, Mingcai	Nan fang yi ke da xue xue bao = Journal of Southern Medical University	2020	https://dx.doi.org/10.12122/j.issn.1673-4254.2020.09.02
PubMed	[Exploration of novel therapeutic targets in acute myeloid leukemia via genome-wide CRISPR screening]	Yamauchi T.	Rinsho Ketsueki	2019	10.11406/rinketsu.60.810
PubMed	[Expression and Significance of Shh Signaling Pathway in Bone Marrow CD34(+) Cells of Patients with Myelodysplastic Syndrome and Acute Myeloid Leukemia with Myelodysplasia-Related Changes]	Qin YT, Yao L, Yin Z, Chen S, Wang H, Fan WX, Jiang M, Hao JP.	Zhongguo Shi Yan Xue Ye Xue Za Zhi	2020	10.19746/j.cnki.issn.1009-2137.2020.05.034
Ovid MEDLINE(R)	[Expression and Significance of Shh Signaling Pathway in Bone Marrow CD34+ Cells of Patients with Myelodysplastic Syndrome and Acute Myeloid Leukemia with Myelodysplasia-Related Changes]. [Chinese]	Qin, Yu-Ting	Zhongguo shi yan xue ye xue za zhi	2020	https://dx.doi.org/10.19746/j.cnki.issn.1009-2137.2020.05.034
	[Expression of FLT3-ITD oncogene confers mice progenitor B-cells BAF3 sensitivity to the ribonuclease binase cytotoxic action].	Mit'kevich, V.A., Orlova, N.N., Petrushanko, I.I., Simonenko, O.V., Spirin, P.V., Prokofeva, M.M., Gornostaeva, A.S., Stocking, C., Makarov, A.A., Prasolov, V.S.	Molekuliarnaia biologiia	2013
PubMed	[Expression of ICAT and Wnt signaling-related proteins in the monocytic differentiation of HL-60 cells induced by a new steroidal drug NSC67657]	Wang JS, Wang WJ, Wang T, Zhang Y.	Zhonghua Zhong Liu Za Zhi	2016	10.3760/cma.j.issn.0253-3766.2016.04.002
PubMed	[Expression of miR-550a-5p in Myelodysplastic Syndrome and Its Prediction of Target Genes]	Huang Y, Wen J, Li HY, Zhang XP, Deng DH, Cheng P, Peng ZG, Zhao WH, Luo J, Long Y, Liu ZF.	Zhongguo Shi Yan Xue Ye Xue Za Zhi	2016	10.7534/j.issn.1009-2137.2016.05.035
PubMed	[Expression of TFPI-2 gene and its promoter methylation in acute myeloid leukemia]	Shao LL, Fan J, Wang R, Feng LL, Zhen CQ, Sui XH, Li Y.	Zhongguo Shi Yan Xue Ye Xue Za Zhi	2014	10.7534/j.issn.1009-2137.2014.04.008
PubMed	[Expressions of CDX2 and β-catenin and their correlation in acute myeloid leukemia]	Wang W, Meng C, Liu J, Yang Z.	Nan Fang Yi Ke Da Xue Xue Bao	2015
PubMed	[Familial leukemia due to germline RUNX1 mutations: lessons learned from two decades of research and unsolved problems]	Osato M, Nambu A.	Rinsho Ketsueki	2020	10.11406/rinketsu.61.687
PubMed	[FLT3 inhibitors for acute myeloid leukemia]	Kiyoi H.	Nihon Rinsho	2014
	[FLT3 inhibitors for acute myeloid leukemia]	Kiyoi, H.	Nihon rinsho. Japanese journal of clinical medicine	2014
PubMed	[Genetic Polymorphisms in Wnt Signaling Pathway and Acute Leukemia]	Zhang LJ, Zhou J, Ye YX, Lu XJ, Jiang H, Mao ZG, Zeng SG, Ying BW.	Sichuan Da Xue Xue Bao Yi Xue Ban	2015
	[Genomic distribution of AML1-ETO fusion protein binding sites].	He, M.M., Shi, J.T., Zhu, X.H., Jin, W., Wang, P., Zhang, J., Wagn, K.K.	Zhongguo shi yan xue ye xue za zhi / Zhongguo bing li sheng li xue hui = Journal of experimental hematology / Chinese Association of Pathophysiology	2010
PubMed	[Histone deacetylase inhibitor SAHA induces inactivation of MAPK signaling and apoptosis in HL-60 cells]	Wang Y, Wang SY, Hou CM, Xu YJ, DU ZY, Yu XD.	Zhongguo Shi Yan Xue Ye Xue Za Zhi	2007
PubMed	[Hsa-let-7b-5p Inhibits Proliferation of Human Leukemia THP-1 Cells via FTO/m(6)A/MYC Signaling Pathway]	Wu DS, Zheng CF, Zeng YP, Lin J, Chen JL, Shi SJ.	Zhongguo Shi Yan Xue Ye Xue Za Zhi	2020	10.19746/j.cnki.issn.1009-2137.2020.06.014
PubMed	[Inhibitory effect of apatinib on HL-60 cell proliferation and its mechanism]	Liang S, Tong XZ, Fu LW.	Nan Fang Yi Ke Da Xue Xue Bao	2011
	[Inhibitory effect of apatinib on HL-60 cell proliferation and its mechanism].	Liang, S., Tong, X.Z., Fu, L.W.	Nan fang yi ke da xue xue bao = Journal of Southern Medical University	2011
PubMed	[Inhibitory effect of thalidomide combined with interferon on the proliferation of Kasumi-1 cells]	Xu H, Mi R, Fan R, Yin Q, Wang X, Wei X.	Zhonghua Xue Ye Xue Za Zhi	2015	10.3760/cma.j.issn.0253-2727.2015.09.005
PubMed	[Involvement of PML proteins in treatment of acute promyelocytic leukemia with arsenic trioxide]	Hao R, Su L, Shao Y, Bu N, Ma L, Naranmandura H.	Zhejiang Da Xue Xue Bao Yi Xue Ban	2018
PubMed	[ITF-2357 on inhibition myeloid leukemic cell lines cells proliferation in vitro and its mechanism]	Yu WJ, Wang L, You LS, Mei C, Ma QL, Jin J.	Zhonghua Xue Ye Xue Za Zhi	2012
	[ITF-2357 on inhibition myeloid leukemic cell lines cells proliferation in vitro and its mechanism].	Yu, W.J., Wang, L., You, L.S., Mei, C., Ma, Q.L., Jin, J.	Zhonghua xue ye xue za zhi = Zhonghua xueyexue zazhi	2012
PubMed	[JAK2-V617F mutation in patients with myeloproliferative neoplasms: association with FLT3-ITD mutation]	Spasovski V, Tosić N, Kostić T, Pavlović S, Colović M.	Srp Arh Celok Lek	2010	10.2298/sarh1010614s
PubMed	[Juvenile myelomonocytic leukemias]	Lachenaud J, Strullu M, Baruchel A, Cavé H.	Bull Cancer	2014	10.1684/bdc.2014.1908
PubMed	[Killing effect of aurora kinase inhibitor ENMD-2076 on acute myelogenous leukemia cells]	Cao H, Li M, Qian WB.	Zhejiang Da Xue Xue Bao Yi Xue Ban	2012
	[Killing effect of aurora kinase inhibitor ENMD-2076 on acute myelogenous leukemia cells].	Cao, H., Li, M., Qian, W.B.	Zhejiang da xue xue bao. Yi xue ban = Journal of Zhejiang University. Medical sciences	2012
PubMed	[Macrophage inflammatory protein-1α promotes the growth of acute myeloid leukemia cells]	Lu P, Wang YJ, Zheng YW, Dong F, Pang YK, Cheng H, Yuan WP, Cheng T, Hao S.	Zhongguo Shi Yan Xue Ye Xue Za Zhi	2015	10.7534/j.issn.1009-2137.2015.02.003
PubMed	[Mechanism of Paris Forrestii (Takht.) H. Li-Suppressing the Proliferation of Acute Myeloid Leukemia Cell Lines]	Lu Q, Zheng YJ, Hu YX, Wang YH, Mao XL, Hu SY.	Zhongguo Shi Yan Xue Ye Xue Za Zhi	2019	10.7534/j.issn.1009-2137.2019.01.002
PubMed	[Mechanism underlying inhibition of proliferation and promotion of apoptosis by lapatinib in HL60 cells]	Liu L, Liu B, Zhao Y, Chen M, Yao S, Li L, Xiao C, Shan Z, Xu T, Gan L, Zhong L.	Xi Bao Yu Fen Zi Mian Yi Xue Za Zhi	2017
PubMed	[Methylation of CHD5 Gene Promoter Regulates p19(Arf)/p53/p21(Cip1) Pathway to Facilitate Pathogenesis of Acute Myeloid Leukemia]	Wu MC, Jiang M, Dong T, Lv J, Fang JY, Xu L, Wei ZL, Zhang Y.	Zhongguo Shi Yan Xue Ye Xue Za Zhi	2019	10.19746/j.cnki.issn.1009-2137.2019.04.002
Ovid MEDLINE(R)	[Methylation of CHD5 Gene Promoter Regulates p19Arf/p53/p21Cip1 Pathway to Facilitate Pathogenesis of Acute Myeloid Leukemia]. [Chinese]	Wu, Ming-Cai	Zhongguo shi yan xue ye xue za zhi	2019	https://dx.doi.org/10.19746/j.cnki.issn.1009-2137.2019.04.002
PubMed	[Methylation Status and mRNA Expression of DKK-3 and WIF-1 in Acute Myeloid Leukemia Patients]	Xu MM, Yang YL, Geng YH, Li J, Ma Y, Zhang F, Zhu FB.	Zhongguo Shi Yan Xue Ye Xue Za Zhi	2017	10.7534/j.issn.1009-2137.2017.05.007
PubMed	[Molecular mechanism of HL-60 cell apoptosis induced by baicalin]	Ren X, Li CL, Wang HX, Wen PE, Yuan CJ, Li YM, Jiang GS.	Zhongguo Shi Yan Xue Ye Xue Za Zhi	2012
	[Molecular mechanism of HL-60 cell apoptosis induced by baicalin].	Ren, X., Li, C.L., Wang, H.X., Wen, P.E., Yuan, C.J., Li, Y.M., Jiang, G.S.	Zhongguo shi yan xue ye xue za zhi / Zhongguo bing li sheng li xue hui = Journal of experimental hematology / Chinese Association of Pathophysiology	2012
PubMed	[Mutation analysis of SHIP gene in acute leukemia]	Luo JM, Liu ZL, Hao HL, Wang FX, Dong ZR, Ryuzo O.	Zhonghua Xue Ye Xue Za Zhi	2004
	[New advances of epigenetic study in tumors of lymphatic system---review].	Li, Y.L., Zhai, Z.M.	Zhongguo shi yan xue ye xue za zhi / Zhongguo bing li sheng li xue hui = Journal of experimental hematology / Chinese Association of Pathophysiology	2012
	[New approaches to target leukemia stem cells]	Takenaka, K., Akashi, K.	Nihon rinsho. Japanese journal of clinical medicine	2014
PubMed	[New therapeutic agents for acute myeloid leukemia]	Hosono N.	Rinsho Ketsueki	2019	10.11406/rinketsu.60.1108
PubMed	[Newest Reaserch Advance on Targeting Glycolysis Pathways in Acute Myeloid Leukemia --Review]	Wang HW, Zeng H.	Zhongguo Shi Yan Xue Ye Xue Za Zhi	2020	10.19746/j.cnki.issn.1009-2137.2020.02.056
PubMed	[NF-κB activity in myeloid leukemia stem cells]	Kagoya Y.	Rinsho Ketsueki	2015	10.11406/rinketsu.56.384
PubMed	[PML-RARα and p21 are key factors for maintaining acute promyelocytic leukemia stem cells survival]	Ding F, Li JM.	Zhongguo Shi Yan Xue Ye Xue Za Zhi	2011
	[PML-RARα and p21 are key factors for maintaining acute promyelocytic leukemia stem cells survival].	Ding, F., Li, J.M.	Zhongguo shi yan xue ye xue za zhi / Zhongguo bing li sheng li xue hui = Journal of experimental hematology / Chinese Association of Pathophysiology	2011
PubMed	[Potentiation of arsenic trioxide-induced apoptosis by retinoic acid in retinoic acid sensitive and resistant HL-60 myeloid leukemia cells]	Huang X.	Chin Med J (Engl)	2000
PubMed	[Radiation associated leukemia and myelodysplastic syndrome]	Kimura A.	Nihon Rinsho	2012
	[Radiation associated leukemia and myelodysplastic syndrome].	Kimura, A.	Nihon rinsho. Japanese journal of clinical medicine	2012
	[Reactive oxygen species and mitochondrial membrane potential changes in leukemia cells during 6-gingerol induced apoptosis].	Zeng, H.L., Han, X.A., Gu, C., Zhu, H.Y., Huang, X.S., Gu, J.Q., Zhong, Q., Liu, G.J., Ming, W.J., Cai, X.N.	Zhong yao cai = Zhongyaocai = Journal of Chinese medicinal materials	2010
PubMed	[Regulation of all-trans retinoic acid and arsenic trioxide on CD44v6 expression in NB4 cells]	Huang HF, Chen P, Lu R, Lin ZX, Wu Y, Chen YZ.	Zhongguo Shi Yan Xue Ye Xue Za Zhi	2012
	[Regulation of all-trans retinoic acid and arsenic trioxide on CD44v6 expression in NB4 cells].	Huang, H.F., Chen, P., Lu, R., Lin, Z.X., Wu, Y., Chen, Y.Z.	Zhongguo shi yan xue ye xue za zhi / Zhongguo bing li sheng li xue hui = Journal of experimental hematology / Chinese Association of Pathophysiology	2012
PubMed	[Relation of miR-140 Expression Level with Therapeutic Effect of Decitabine and Its Mechanism]	Shi PM, Ye CM, Wu ZD, Zhang ZC.	Zhongguo Shi Yan Xue Ye Xue Za Zhi	2019	10.19746/j.cnki.issn.1009-2137.2019.05.011
	[Relationship between microRNA-155 and hematological malignancies].	Xue, H., Hua, L.M., Luo, J.M.	Zhongguo shi yan xue ye xue za zhi / Zhongguo bing li sheng li xue hui = Journal of experimental hematology / Chinese Association of Pathophysiology	2013
	[Relationship between Spred1 and acute myeloid leukemia].	Zhang, Y., Li, Y., Zhang, R.	Zhongguo shi yan xue ye xue za zhi / Zhongguo bing li sheng li xue hui = Journal of experimental hematology / Chinese Association of Pathophysiology	2013
	[Research advance of hematopoietic microenvironment for myelodysplastic syndromes].	Fei, C.M., Chang, C.K.	Zhongguo shi yan xue ye xue za zhi / Zhongguo bing li sheng li xue hui = Journal of experimental hematology / Chinese Association of Pathophysiology	2012
PubMed	[Research on the effect of PD-L1 overexpression on CLL-1 CAR-T anti-acute myeloid leukemia]	Lin GQ, Zhang YM, Kang LQ, Yu L, Wu DP.	Zhonghua Xue Ye Xue Za Zhi	2020	10.3760/cma.j.issn.0253-2727.2020.10.007
PubMed	[Retinoids in the therapy of diseases of the hematopoietic system and malignant tumors]	Bán A.	Orv Hetil	1994
PubMed	[Reversal effect of LBH589 alone or in combination with bortezomib on drug-resistance in myeloid leukemia and its mechanism]	Jiang XJ, Meng FY, Zhou HS, Wang Q, Wu FQ, Huang KK, Huang M, Wang ZX, Chen WW.	Zhonghua Xue Ye Xue Za Zhi	2011
	[Reversal effect of LBH589 alone or in combination with bortezomib on drug-resistance in myeloid leukemia and its mechanism].	Jiang, X.J., Meng, F.Y., Zhou, H.S., Wang, Q., Wu, F.Q., Huang, K.K., Huang, M., Wang, Z.X., Chen, W.W.	Zhonghua xue ye xue za zhi = Zhonghua xueyexue zazhi	2011
PubMed	[Role of NF-κB inhibitor in Acute Myeloid Leukemia]	Wang WL, Xu QZ, Mu XH, Wang L, Zhang LY, Xu J, Gao YD, Cheng T, Yuan WP.	Zhongguo Shi Yan Xue Ye Xue Za Zhi	2016	10.7534/j.issn.1009-2137.2016.06.002
PubMed	[Role of Vascular Niche of Bone Marrow in the Development of MLL-AF9 Induced Acute Myclaid Leukemia]	Zhao M, Gong YM, Yang WZ, Cheng H, Cheng T.	Zhongguo Shi Yan Xue Ye Xue Za Zhi	2019	10.19746/j.cnki.issn.1009-2137.2019.02.002
PubMed	[Roles of CCAAT enhancer binding protein α in acute myeloblastic leukemia]	Shi T, Ye X.	Zhejiang Da Xue Xue Bao Yi Xue Ban	2018
PubMed	[Synergistic lethal effect of combined treatment of arsenic trioxide and aclacinomycin on human acute myeloid leukemia cell line KG-1a]	Ye YB, Xu XJ, Chen YH, Zhang MW, Qiu DF, Guo ZW, He HQ.	Zhonghua Zhong Liu Za Zhi	2017	10.3760/cma.j.issn.0253-3766.2017.04.004
PubMed	[The PI3K/Akt/mTOR pathway: a new therapeutic target in the treatment of acute myeloid leukemia]	Dos Santos C, Récher C, Demur C, Payrastre B.	Bull Cancer	2006
Ovid MEDLINE(R)	[The PI3K/Akt/mTOR pathway: a new therapeutic target in the treatment of acute myeloid leukemia]. [French]	Dos Santos, Cedric	Bulletin du cancer	2006
PubMed	[The Steel factor]	Cáceres-Cortés JR.	Rev Invest Clin	1997
	[Therapeutic strategies for childhood high-risk acute lymphoblastic leukemia].	Lu, X.T.	Beijing da xue xue bao. Yi xue ban = Journal of Peking University. Health sciences	2013
	[Wnt/beta-catenin signal pathway and malignant hematological disease -- review].	Wang, Y.X., Zhang, J.H., Gu, Z.W.	Zhongguo shi yan xue ye xue za zhi / Zhongguo bing li sheng li xue hui = Journal of experimental hematology / Chinese Association of Pathophysiology	2009
PubMed	1 alpha,25-Dihydroxy-20-epi-vitamin D3: an extraordinarily potent inhibitor of leukemic cell growth in vitro	Elstner E, Lee YY, Hashiya M, Pakkala S, Binderup L, Norman AW, Okamura WH, Koeffler HP.	Blood	1994
PubMed	1-C Metabolism-Serine, Glycine, Folates-In Acute Myeloid Leukemia	Mahmood K, Emadi A.	Pharmaceuticals (Basel)	2021	10.3390/ph14030190
	1-c metabolism—serine, glycine, folates—in acute myeloid leukemia	Mahmood, K., Emadi, A.	Pharmaceuticals	2021
PubMed	1-Cinnamoyltrichilinin from Melia azedarach Causes Apoptosis through the p38 MAPK Pathway in HL-60 Human Leukemia Cells	Jeong H, Park S, Kim SY, Cho SH, Jeong MS, Kim SR, Seo JB, Kim SH, Kim KN.	Int J Mol Sci	2020	10.3390/ijms21207506
	1-cinnamoyltrichilinin from melia azedarach causes apoptosis through the p38 mapk pathway in hl-60 human leukemia cells	Jeong, H., Park, S., Kim, S.-Y., Cho, S.-H., Jeong, M.S., Kim, S.-R., Seo, J.B., Kim, S.H., Kim, K.-N.	International Journal of Molecular Sciences	2020
	1,25-dihydroxyvitamin D3 enhances the apoptotic activity of MDM2 antagonist nutlin-3a in acute myeloid leukemia cells expressing wild-type p53	Thompson, T., Andreeff, M., Studzinski, G.P., Vassilev, L.T.	Molecular Cancer Therapeutics	2010
	11th International Conference on Practical Applications of Computational Biology and Bioinformatics, PACBB 2017	[No author name available]	Advances in Intelligent Systems and Computing	2017
	14-3-3 Integrates prosurvival signals mediated by the AKT and MAPK pathways in ZNF198-FGFR1-transformed hematopoietic cells	Dong, S., Kang, S., Gu, T.-L., Kardar, S., Fu, H., Lonial, S., Khoury, H.J., Khuri, F., Chen, J.	Blood	2007
	15-Methylene-Eburnamonine Kills Leukemic Stem Cells and Reduces Engraftment in a Humanized Bone Marrow Xenograft Mouse Model of Leukemia	Gunasekara, D.C., Zheng, M.M., Mojtahed, T., Woods, J.R., Fandy, T.E., Riofski, M.V., Glackin, C.A., Hassan, H.E., Kirshner, J., Colby, D.A.	ChemMedChem	2016
	15,16-dihydrotanshinone I from the functional food Salvia miltiorrhiza exhibits anticancer activity in human HL-60 leukemia cells: In Vitro and in Vivo studies	Liu, J.-J., Wu, H.-H., Chen, T.-H., Leung, W., Liang, Y.-C.	International Journal of Molecular Sciences	2015
	1α,25-Dihydroxy-20-epi-vitamin D3: An extraordinarily potent inhibitor of leukemic cell growth in vitro	Elstner, E., Lee, Y.Y., Hashiya, M., Pakkala, S., Binderup, L., Norman, A.W., Okamura, W.H., Koeffler, H.P.	Blood	1994
	1α,25-dihydroxyvitamin D3 and phorbol ester mediate the expression of alkaline phosphatase in NB4 acute promyelocylic leukemia cells	Song, X., Norman, A.W.	Leukemia Research	1998
PubMed	2-Hydroxyglutarate in Cancer Cells	Ježek P.	Antioxid Redox Signal	2020	10.1089/ars.2019.7902
	2-hydroxyglutarate in cancer cells	Ježek, P.	Antioxidants and Redox Signaling	2020
	225Ac-labeled CD33-targeting antibody reverses resistance to Bcl-2 inhibitor venetoclax in acute myeloid leukemia models	Garg R, Allen KJH, Dawicki W, Geoghegan EM, Ludwig DL, Dadachova E.	Cancer Med	2021	10.1002/cam4.3665
PubMed	225Ac-Prostate-Specific Membrane Antigen Therapy for Castration-Resistant Prostate Cancer: A Single-Center Experience	Sanli Y, Kuyumcu S, Simsek DH, Büyükkaya F, Civan C, Isik EG, Ozkan ZG, Basaran M, Sanli O.	Clin Nucl Med	2021	10.1097/RLU.0000000000003925
	3-Hydroxyisoindolin-1-one derivates: Synthesis by palladium-catalyzed C–H activation as BRD4 inhibitors against human acute myeloid leukemia (AML) cells	Chen, P., Yang, Y., Yang, L., Tian, J., Zhang, F., Zhou, J., Zhang, H.	Bioorganic Chemistry	2019
PubMed	3-Hydroxyisoindolin-1-one derivates: Synthesis by palladium-catalyzed CH activation as BRD4 inhibitors against human acute myeloid leukemia (AML) cells	Chen P, Yang Y, Yang L, Tian J, Zhang F, Zhou J, Zhang H.	Bioorg Chem	2019	10.1016/j.bioorg.2019.01.034
	3, 4-dihydroxybenzalacetone attenuates lipopolysaccharide-induced inflammation in acute lung injury via down-regulation of MMP-2 and MMP-9 activities through suppressing ROS-mediated MAPK and PI3K/AKT signaling pathways	Chao, W., Deng, J.-S., Huang, S.-S., Li, P.-Y., Liang, Y.-C., Huang, G.-J.	International Immunopharmacology	2017
PubMed	4-Alkylated Silver-N-Heterocyclic Carbene (NHC) Complexes with Cytotoxic Effects in Leukemia Cells	Sandtorv AH, Leitch C, Bedringaas SL, Gjertsen BT, Bjørsvik HR.	ChemMedChem	2015	10.1002/cmdc.201500234
	4-Alkylated Silver-N-Heterocyclic Carbene (NHC) Complexes with Cytotoxic Effects in Leukemia Cells	Sandtorv, A.H., Leitch, C., Bedringaas, S.L., Gjertsen, B.T., Bjørsvik, H.-R.	ChemMedChem	2015
	4-aminopyridine induces apoptosis of human acute myeloid leukemia cells via increasing [Ca 2+ ]i through P 2 X 7 receptor pathway	Wang, W., Xiao, J., Adachi, M., Liu, Z., Zhou, J.	Cellular Physiology and Biochemistry	2011
PubMed	4-aminopyridine induces apoptosis of human acute myeloid leukemia cells via increasing [Ca2+]i through P2X7 receptor pathway	Wang W, Xiao J, Adachi M, Liu Z, Zhou J.	Cell Physiol Biochem	2011	10.1159/000331731
Ovid MEDLINE(R)	4-aminopyridine induces apoptosis of human acute myeloid leukemia cells via increasing [Ca2+]i through P2X7 receptor pathway.	Wang, Wei	Cellular physiology and biochemistry : international journal of experimental cellular physiology, biochemistry, and pharmacology	2011	https://dx.doi.org/10.1159/000331731
PubMed	4'-O-Methylbroussochalcone B as a novel tubulin polymerization inhibitor suppressed the proliferation and migration of acute myeloid leukaemia cells	Liu Z, Wang C, Wang Y, Wang L, Zhang Y, Yan G.	BMC Cancer	2021	10.1186/s12885-020-07759-4
	4’-O-Methylbroussochalcone B as a novel tubulin polymerization inhibitor suppressed the proliferation and migration of acute myeloid leukaemia cells	Liu, Z., Wang, C., Wang, Y., Wang, L., Zhang, Y., Yan, G.	BMC Cancer	2021
	496 Study of Affinity Tuning in AML-Targeted CAR-NK Cells	Rahnama R, Kizerwetter M, Yang H, Christodoulou I, Fearnow A, Vorri S, Spangler J, Bonifant C.	Clin Lymphoma Myeloma Leuk	2022	10.1016/S2152-2650(22)01307-6
	4F, apolipoprotein AI mimetic peptide, attenuates acute lung injury and improves survival in endotoxemic rats	Kwon, W.Y., Suh, G.J., Kim, K.S., Kwak, Y.H., Kim, K.	Journal of Trauma and Acute Care Surgery	2012
	5-aminoimidazole-4-carboxamide ribonucleoside induces differentiation in a subset of primary acute myeloid leukemia blasts	Dembitz, V., Lalic, H., Kodvanj, I., Tomic, B., Batinic, J., Dubravcic, K., Batinic, D., Bedalov, A., Visnjic, D.	BMC Cancer	2020
PubMed	5-Aza-2'-deoxycytidine induces p21WAF expression by demethylation of p73 leading to p53-independent apoptosis in myeloid leukemia	Schmelz K, Wagner M, Dörken B, Tamm I.	Int J Cancer	2005	10.1002/ijc.20797
	5-Aza-2′-deoxycytidine induces p21WAF expression by demethylation of p73 leading to p53-independent apoptosis in myeloid leukemia	Schmelz, K., Wagner, M., Dörken, B., Tamm, I.	International Journal of Cancer	2005
	5-aza-2′-deoxycytidine promotes migration of acute monocytic leukemia cells via activation of CCL2-CCR2-ERK signaling pathway	Xiao, X., Xu, Q., Sun, Y., Lu, Z., Li, R., Wang, X., Jiang, X., Zhang, G., Xiao, Y.	Molecular Medicine Reports	2017
PubMed	5-Azacitidine Induces NOXA to Prime AML Cells for Venetoclax-Mediated Apoptosis	Jin S, Cojocari D, Purkal JJ, Popovic R, Talaty NN, Xiao Y, Solomon LR, Boghaert ER, Leverson JD, Phillips DC.	Clin Cancer Res	2020	10.1158/1078-0432.CCR-19-1900
	5-azacitidine induces NOXA to prime AML cells for venetoclax-mediated apoptosis	Jin, S., Cojocari, D., Purkal, J.J., Popovic, R., Talaty, N.N., Xiao, Y., Solomon, L.R., Boghaert, E.R., Leverson, J.D., Phillips, D.C.	Clinical Cancer Research	2020
PubMed	5‑aza‑2'‑deoxycytidine promotes migration of acute monocytic leukemia cells via activation of CCL2‑CCR2‑ERK signaling pathway	Xiao X, Xu Q, Sun Y, Lu Z, Li R, Wang X, Jiang X, Zhang G, Xiao Y.	Mol Med Rep	2017	10.3892/mmr.2017.6737
PubMed	5'UTR point substitutions and N-terminal truncating mutations of ANKRD26 in acute myeloid leukemia	Marconi C, Canobbio I, Bozzi V, Pippucci T, Simonetti G, Melazzini F, Angori S, Martinelli G, Saglio G, Torti M, Pastan I, Seri M, Pecci A.	J Hematol Oncol	2017	10.1186/s13045-016-0382-y
	5′UTR point substitutions and N-terminal truncating mutations of ANKRD26 in acute myeloid leukemia	Marconi, C., Canobbio, I., Bozzi, V., Pippucci, T., Simonetti, G., Melazzini, F., Angori, S., Martinelli, G., Saglio, G., Torti, M., Pastan, I., Seri, M., Pecci, A.	Journal of Hematology and Oncology	2017
	6-Formylindolo (3,2-b)carbazole (FICZ) enhances retinoic acid (RA)-induced differentiation of HL-60 myeloblastic leukemia cells	Bunaciu, R.P., Yen, A.	Molecular Cancer	2013
PubMed	7-Ketocholesterol Promotes Oxiapoptophagy in Bone Marrow Mesenchymal Stem Cell from Patients with Acute Myeloid Leukemia	Paz JL, Levy D, Oliveira BA, de Melo TC, de Freitas FA, Reichert CO, Rodrigues A, Pereira J, Bydlowski SP.	Cells	2019	10.3390/cells8050482
	A 3-microRNA scoring system for prognostication in de novo acute myeloid leukemia patients	Chuang, M.-K., Chiu, Y.-C., Chou, W.-C., Hou, H.-A., Chuang, E.Y., Tien, H.-F.	Leukemia	2015
	A 4-gene expression score associated with high levels of Wilms Tumor-1 (WT1) expression is an adverse prognostic factor in acute myeloid leukaemia	Niavarani, A., Herold, T., Reyal, Y., Sauerland, M.C., Buchner, T., Hiddemann, W., Bohlander, S.K., Valk, P.J.M., Bonnet, D.	British Journal of Haematology	2016
Cochrane	A biomarker-directed phase 2 trial of SY-1425, a selective retinoic acid receptor alpha agonist, in adult patients with acute myeloid leukemia (AML) or myelodysplastic syndrome (MDS)	Cook, RJ; Stein, E; Steensma, DP; Sekeres, MA; Bixby, DL; Rizzieri, D; Jurcic, JG; Vigil, CE; Redner, R; Roboz, GJ; Savona, MR; McKeown, MR; Stephens, K; Roth, DA; Cortes, JE		2017
PubMed	A calcium- and calpain-dependent pathway determines the response to lenalidomide in myelodysplastic syndromes	Fang J, Liu X, Bolanos L, Barker B, Rigolino C, Cortelezzi A, Oliva EN, Cuzzola M, Grimes HL, Fontanillo C, Komurov K, MacBeth K, Starczynowski DT.	Nat Med	2016	10.1038/nm.4127
	A calcium- and calpain-dependent pathway determines the response to lenalidomide in myelodysplastic syndromes	Fang, J., Liu, X., Bolanos, L., Barker, B., Rigolino, C., Cortelezzi, A., Oliva, E.N., Cuzzola, M., Grimes, H.L., Fontanillo, C., Komurov, K., Macbeth, K., Starczynowski, D.T.	Nature Medicine	2016
	A case of chronic myeloproliferative syndrome followed by precursor T-cell acute lymphoblastic leukemia	Bacher, U., Haferlach, T., Kern, W., Harich, H.-D., Schnittger, S., Haferlach, C.	Cancer Genetics and Cytogenetics	2007
PubMed	A Case of Papillary Thyroid Carcinoma and Kostmann Syndrome: A Genomic Theranostic Approach for Comprehensive Treatment	Han S, Ehrhardt J Jr, Shukla S, Elkbuli A, Nikiforov YE, Gulec SA.	Am J Case Rep	2019	10.12659/AJCR.916143
	A case of papillary thyroid carcinoma and Kostmann syndrome: A genomic theranostic approach for comprehensive treatment	Han, S., Ehrhardt, J., Shukla, S., Elkbuli, A., Nikiforov, Y.E., Gulec, S.A.	American Journal of Case Reports	2019
	A CD123-specific chimeric antigen receptor augments anti-acute myeloid leukemia activity of Vγ9Vδ2 T cells	Zhang X, Ang WX, Du Z, Ng YY, Zha S, Chen C, Xiao L, Ng JY, Chng WJ, Wang S.	Immunotherapy	2022	10.2217/imt-2021-0143
	A clinical prediction model identifies a subgroup with inferior survival within intermediate risk acute myeloid leukemia	Hu, X., Wang, B., Chen, Q., Huang, A., Fu, W., Liu, L., Zhang, Y., Tang, G., Cheng, H., Ni, X., Gao, L., Chen, J., Chen, L., Zhang, W., Yang, J., Cao, S., Yu, L., Wang, J.	Journal of Cancer	2021
PubMed	A cohesive look at leukemogenesis: The cohesin complex and other driving mutations in AML	Heimbruch KE, Meyer AE, Agrawal P, Viny AD, Rao S.	Neoplasia	2021	10.1016/j.neo.2021.01.003
	A cohesive look at leukemogenesis: The cohesin complex and other driving mutations in AML	Heimbruch, K.E., Meyer, A.E., Agrawal, P., Viny, A.D., Rao, S.	Neoplasia (United States)	2021
PubMed	A combination of temsirolimus, an allosteric mTOR inhibitor, with clofarabine as a new therapeutic option for patients with acute myeloid leukemia	Chiarini F, Lonetti A, Teti G, Orsini E, Bressanin D, Cappellini A, Ricci F, Tazzari PL, Ognibene A, Falconi M, Pagliaro P, Iacobucci I, Martinelli G, Amadori S, McCubrey JA, Martelli AM.	Oncotarget	2012	10.18632/oncotarget.762
	A combination of temsirolimus, an allosteric mTOR inhibitor, with clofarabine as a new therapeutic option for patients with acute myeloid leukemia	Chiarini, F., Lonetti, A., Teti, G., Orsini, E., Bressanin, D., Cappellini, A., Ricci, F., Tazzari, P.L., Ognibene, A., Falconi, M., Pagliaro, P., Iacobucci, I., Martinelli, G., Amadori, S., McCubrey, J.A., Martelli, A.M.	Oncotarget	2012
PubMed	A comparison of gene expression profiles between primary human AML cells and AML cell line	Lee J, Hwang J, Kim HS, Kim S, Kim YH, Park SY, Kim KS, Ryoo ZY, Chang KT, Lee S.	Genes Genet Syst	2008	10.1266/ggs.83.339
	A comparison of gene expression profiles between primary human AML cells and AML cell line	Lee, J., Hwang, J., Kim, H.-S., Kim, S., Young, H.K., Park, S.-Y., Kim, K.S., Ryoo, Z.Y., Chang, K.-T., Lee, S.	Genes and Genetic Systems	2008
PubMed	A comprehensive analysis of primary acute myeloid leukemia identifies biomarkers predicting susceptibility to human allogeneic Vγ9Vδ2 T cells	Gundermann S, Klinker E, Kimmel B, Flierl U, Wilhelm M, Einsele H, Kunzmann V.	J Immunother	2014	10.1097/CJI.0000000000000043
	A comprehensive analysis of primary acute myeloid leukemia identifies biomarkers predicting susceptibility to human allogeneic Vγ9Vδ2 T cells	Gundermann, S., Klinker, E., Kimmel, B., Flierl, U., Wilhelm, M., Einsele, H., Kunzmann, V.	Journal of Immunotherapy	2014
	A comprehensive RNA-Seq pipeline includes meta-analysis, interactivity and automatic reporting	Spinozzi, G., Tini, V., Mincarelli, L., Falini, B., Martelli, M.P.	PeerJ	2018
PubMed	A critical role for Lyn in acute myeloid leukemia	Dos Santos C, Demur C, Bardet V, Prade-Houdellier N, Payrastre B, Récher C.	Blood	2008	10.1182/blood-2007-04-082099
	A critical role for Lyn in acute myeloid leukemia	Dos Santos, C., Demur, C., Bardet, V., Prade-Houdellier, N., Payrastre, B., Récher, C.	Blood	2008
PubMed	A crosstalk between the Wnt and the adhesion-dependent signaling pathways governs the chemosensitivity of acute myeloid leukemia	De Toni F, Racaud-Sultan C, Chicanne G, Mas VM, Cariven C, Mesange F, Salles JP, Demur C, Allouche M, Payrastre B, Manenti S, Ysebaert L.	Oncogene	2006	10.1038/sj.onc.1209346
	A crosstalk between the Wnt and the adhesion-dependent signaling pathways governs the chemosensitivity of acute myeloid leukemia	De Toni, F., Racaud-Sultan, C., Chicanne, G., Mas, V.M.-D., Cariven, C., Mesange, F., Salles, J.-P., Demur, C., Allouche, M., Payrastre, B., Manenti, S., Ysebaert, L.	Oncogene	2006
PubMed	A decrease in cellular microRNA-27a content is involved in azacytidine-induced P-glycoprotein expression in SKM-1 cells	Messingerova L, Imrichova D, Kavcova H, Seres M, Sulova Z, Breier A.	Toxicol In Vitro	2016	10.1016/j.tiv.2016.07.002
	A decrease in cellular microRNA-27a content is involved in azacytidine-induced P-glycoprotein expression in SKM-1 cells	Messingerova, L., Imrichova, D., Kavcova, H., Seres, M., Sulova, Z., Breier, A.	Toxicology in Vitro	2016
	A Dietary Cholesterol-Based Intestinal Inflammation Assay for Improving Drug-Discovery on Inflammatory Bowel Diseases	Silva, N.-V., Carregosa, D., Gonçalves, C., Vieira, O.V., Nunes dos Santos, C., Jacinto, A., Crespo, C.L.	Frontiers in Cell and Developmental Biology	2021
	A distinct clinical entity of myeloproliferative disorders: The 8p12 myeloproliferative syndrome associated with FGFR1 gene | Une nouvelle classe de syndromes myéloprolifératifs: Le syndrome myéloprolifératif atypique 8p12 lié au gène FGFR1	Guasch, G., Birnbaum, D., Pébusque, M.-J.	Hematologie	2003
	A distinct glucose metabolism signature of acute myeloid leukemia with prognostic value	Chen, W.-L., Wang, J.-H., Zhao, A.-H., Xu, X., Wang, Y.-H., Chen, T.-L., Li, J.-M., Mi, J.-Q., Zhu, Y.-M., Liu, Y.-F., Wang, Y.-Y., Jin, J., Huang, H., Wu, D.-P., Li, Y., Yan, X.-J., Yan, J.-S., Li, J.-Y., Wang, S., Huang, X.-J., Wang, B.-S., Chen, Z., Chen, S.-J., Jia, W.	Blood	2014
Cochrane	A double-blind, placebo-controlled, phase 3 registration trial to evaluate the efficacy of uproleselan (GMI-1271) with standard salvage chemotherapy in patients with relapsed/refractory (R/R) acute myeloid leukemia	DeAngelo, DJ; Erba, HP; Jonas, BA; O'Dwyer, ME; Marlton, P; Huls, G; Liesveld, JL; Cooper, B; Bhatnagar, B; Uy, GL; Cull, G; Armstrong, MB; Fogler, WE; Chen, MM; Magnani, JL; Thackray, HM; Feldman, EJ; Advani, AS; Becker, PS		2019	10.1182/blood-2019-123816
PubMed	A drug-biomarker interaction model to predict the key targets of Scutellaria barbata D. Don in adverse-risk acute myeloid leukaemia	Wang T, Lyu CY, Jiang YH, Dong XY, Wang Y, Li ZH, Wang JX, Xu RR.	Mol Divers	2020	10.1007/s11030-020-10124-z
	A drug–biomarker interaction model to predict the key targets of Scutellaria barbata D. Don in adverse-risk acute myeloid leukaemia	Wang, T., Lyu, C.-Y., Jiang, Y.-H., Dong, X.-Y., Wang, Y., Li, Z.-H., Wang, J.-X., Xu, R.-R.	Molecular Diversity	2020
PubMed	A drug's life: the pathway to drug approval	Keng MK, Wenzell CM, Sekeres MA.	Clin Adv Hematol Oncol	2013
	A drug's life: The pathway to drug approval	Keng, M.K., Wenzell, C.M., Sekeres, M.A.	Clinical Advances in Hematology and Oncology	2013
	A Dynamic Model of PI3K/AKT Pathways in Acute Myeloid Leukemia	Adi, Y.A., Adi-Kusumo, F., Aryati, L., Hardianti, M.S.	Journal of Applied Mathematics	2018
	A fellowship of Ring1 maintains AML stem cells	Heery, D.M.	Blood	2018
PubMed	A FLT3-targeted tyrosine kinase inhibitor is cytotoxic to leukemia cells in vitro and in vivo	Levis M, Allebach J, Tse KF, Zheng R, Baldwin BR, Smith BD, Jones-Bolin S, Ruggeri B, Dionne C, Small D.	Blood	2002	10.1182/blood.v99.11.3885
	A FLT3-targeted tyrosine kinase inhibitor is cytotoxic to leukemia cells in vitro and in vivo	Levis, M., Allebach, J., Tse, K.-F., Zheng, R., Brenda, R., Baldwin, B., Smith, D., Jones-Bolin, S., Ruggeri, B., Dionne, C., Small, D.	Blood	2002
PubMed	A FOXO1-induced oncogenic network defines the AML1-ETO preleukemic program	Lin S, Ptasinska A, Chen X, Shrestha M, Assi SA, Chin PS, Imperato MR, Aronow BJ, Zhang J, Weirauch MT, Bonifer C, Mulloy JC.	Blood	2017	10.1182/blood-2016-11-750976
	A FOXO1-induced oncogenic network defines the AML1-ETO preleukemic program	Lin, S., Ptasinska, A., Chen, X., Shrestha, M., Assi, S.A., Chin, P.S., Imperato, M.R., Aronow, B.J., Zhang, J., Weirauch, M.T., Bonifer, C., Mulloy, J.C.	Blood	2017
PubMed	A functional link between polo-like kinase 1 and the mammalian target-of-rapamycin pathway?	Renner AG, Créancier L, Dos Santos C, Fialin C, Recher C, Bailly C, Kruczynski A, Payrastre B, Manenti S.	Cell Cycle	2010	10.4161/cc.9.9.11295
	A functional link between polo-like kinase 1 and the mammalian target-of-rapamycin pathway?	Renner, A.G., Créancier, L., Dos Santos, C., Fialin, C., Recher, C., Bailly, C., Kruczynski, A., Payrastre, B., Manenti, S.	Cell Cycle	2010
	A genetic network that suppresses genome rearrangements in Saccharomyces cerevisiae and contains defects in cancers	Putnam, C.D., Srivatsan, A., Nene, R.V., Martinez, S.L., Clotfelter, S.P., Bell, S.N., Somach, S.B., De Souza, J.E.S., Fonseca, A.F., De Souza, S.J., Kolodner, R.D.	Nature Communications	2016
PubMed	A Genome-Wide CRISPR Screen Identifies Genes Critical for Resistance to FLT3 Inhibitor AC220	Hou P, Wu C, Wang Y, Qi R, Bhavanasi D, Zuo Z, Dos Santos C, Chen S, Chen Y, Zheng H, Wang H, Perl A, Guo D, Huang J.	Cancer Res	2017	10.1158/0008-5472.CAN-16-1627
	A genome-wide CRISPR screen identifies genes critical for resistance to FLT3 inhibitor AC220	Hou, P., Wu, C., Wang, Y., Qi, R., Bhavanasi, D., Zuo, Z., Dos Santos, C., Chen, S., Chen, Y., Zheng, H., Wang, H., Perl, A., Guo, D., Huang, J.	Cancer Research	2017
PubMed	A Gli inhibitor GANT61 suppresses cell proliferation, promotes cell apoptosis and induces G1/G0 cycle retardation with a dose- and time-dependent manner through inhibiting Notch pathway in multiple myeloma	Zhang Z, Hao C, Zhang R, Pei X, Li J, Wang L.	Cell Cycle	2020	10.1080/15384101.2020.1792686
	A Gli inhibitor GANT61 suppresses cell proliferation, promotes cell apoptosis and induces G1/G0 cycle retardation with a dose- and time-dependent manner through inhibiting Notch pathway in multiple myeloma	Zhang, Z., Hao, C., Zhang, R., Pei, X., Li, J., Wang, L.	Cell Cycle	2020
Embase	A global proteomic pathway map in acute myeloid leukemia (AML).	Hu C.W.		2013
	A HIF-1 network reveals characteristics of epithelial-mesenchymal transition in acute promyelocytic leukemia	Percio, S., Coltella, N., Grisanti, S., Bernardi, R., Pattini, L.	Genome Medicine	2014
	A Hyperactive Signalosome in Acute Myeloid Leukemia Drives Addiction to a Tumor-Specific Hsp90 Species	Zong, H., Gozman, A., Caldas-Lopes, E., Taldone, T., Sturgill, E., Brennan, S., Ochiana, S.O., Gomes-DaGama, E.M., Sen, S., Rodina, A., Koren, J., Becker, M.W., Rudin, C.M., Melnick, A., Levine, R.L., Roboz, G.J., Nimer, S.D., Chiosis, G., Guzman, M.L.	Cell Reports	2015
	A hypothetical-mathematical model of acute myeloid leukaemia pathogenesis	Cucuianu, A., Precup, R.	Computational and Mathematical Methods in Medicine	2010
	A KMT2A-AFF1 gene regulatory network highlights the role of core transcription factors and reveals the regulatory logic of key downstream target genes	Harman, J.R., Thorne, R., Jamilly, M., Tapia, M., Crump, N.T., Rice, S., Beveridge, R., Morrissey, E., de Bruijn, M.F.T.R., Roberts, I., Roy, A., Fulga, T.A., Milne, T.A.	Genome Research	2021
	A label-free quantitative proteomics strategy to identify E3 ubiquitin ligase substrates targeted to proteasome degradation	Burande, C.F., Heuzé, M.L., Lamsoul, I., Monsarrat, B., Uttenweiler-Joseph, S., Lutz, P.G.	Molecular and Cellular Proteomics	2009
PubMed	A Marine Terpenoid, Heteronemin, Induces Both the Apoptosis and Ferroptosis of Hepatocellular Carcinoma Cells and Involves the ROS and MAPK Pathways	Chang WT, Bow YD, Fu PJ, Li CY, Wu CY, Chang YH, Teng YN, Li RN, Lu MC, Liu YC, Chiu CC.	Oxid Med Cell Longev	2021	10.1155/2021/7689045
	A Marine Terpenoid, Heteronemin, Induces Both the Apoptosis and Ferroptosis of Hepatocellular Carcinoma Cells and Involves the ROS and MAPK Pathways	Chang, W.-T., Bow, Y.-D., Fu, P.-J., Li, C.-Y., Wu, C.-Y., Chang, Y.-H., Teng, Y.-N., Li, R.-N., Lu, M.-C., Liu, Y.-C., Chiu, C.-C.	Oxidative Medicine and Cellular Longevity	2021
	A mathematical model of phosphorylation AKT in Acute Myeloid Leukemia	Adi, Y.A., Kusumo, F.A., Aryati, L., Hardianti, M.S.	AIP Conference Proceedings	2016
PubMed	A mean-field approach for modeling the propagation of perturbations in biochemical reaction networks	Przedborski M, Sharon D, Chan S, Kohandel M.	Eur J Pharm Sci	2021	10.1016/j.ejps.2021.105919
	A mean-field approach for modeling the propagation of perturbations in biochemical reaction networks	Przedborski, M., Sharon, D., Chan, S., Kohandel, M.	European Journal of Pharmaceutical Sciences	2021
	A mechanism for 1,4-Benzoquinone-induced genotoxicity	Son, M.Y., Deng, C.-X., Hoeijmarkers, J.H., Rebel, V.I., Hasty, P.	Oncotarget	2016
	A metabolic interplay coordinated by HLX regulates myeloid differentiation and AML through partly overlapping pathways	Piragyte, I., Clapes, T., Polyzou, A., Klein Geltink, R.I., Lefkopoulos, S., Yin, N., Cauchy, P., Curtis, J.D., Klaeylé, L., Langa, X., Beckmann, C.C.A., Wlodarski, M.W., Müller, P., Van Essen, D., Rambold, A., Kapp, F.G., Mione, M., Buescher, J.M., Pearce, E.L., Polyzos, A., Trompouki, E.	Nature Communications	2018
	A metal chelator, diphenylthiocarbazone, induces apoptosis in acute promyelocytic leukemia (APL) cells mediated by a caspase-dependent pathway without a modulation of retinoic acid signaling pathways	Kawamura, C., Kizaki, M., Fukuchi, Y., Ikeda, Y.	Leukemia Research	2002
PubMed	A minicircuitry comprised of microRNA-9 and SIRT1 contributes to leukemogenesis in t(8;21) acute myeloid leukemia	Zhou L, Fu L, Lv N, Chen XS, Liu J, Li Y, Xu QY, Huang S, Zhang XD, Dou LP, Wang LL, Li YH, Yu L.	Eur Rev Med Pharmacol Sci	2017
	A minicircuitry comprised of microRNA-9 and SIRT1 contributes to leukemogenesis in t(8;21) acute myeloid leukemia	Zhou, L., Fu, L., Lv, N., Chen, X.-S., Liu, J., Li, Y., Xu, Q.-Y., Huang, S., Zhang, X.-D., Dou, L.-P., Wang, L.L., Li, Y.-H., Yu, L.	European review for medical and pharmacological sciences	2017
PubMed	A model of APL with FLT3 mutation is responsive to retinoic acid and a receptor tyrosine kinase inhibitor, SU11657	Sohal J, Phan VT, Chan PV, Davis EM, Patel B, Kelly LM, Abrams TJ, O'Farrell AM, Gilliland DG, Le Beau MM, Kogan SC.	Blood	2003	10.1182/blood-2002-06-1800
	A model of APL with FLT3 mutation is responsive to retinoic acid and a receptor tyrosine kinase inhibitor, SU11657	Sohal, J., Phan, V.T., Chan, P.V., Davis, E.M., Patel, B., Kelly, L.M., Abrams, T.J., O'Farrell, A.M., Gilliland, D.G., Le Beau, M.M., Kogan, S.C.	Blood	2003
PubMed	A modular and controllable T cell therapy platform for acute myeloid leukemia	Benmebarek MR, Cadilha BL, Herrmann M, Lesch S, Schmitt S, Stoiber S, Darwich A, Augsberger C, Brauchle B, Rohrbacher L, Oner A, Seifert M, Schwerdtfeger M, Gottschlich A, Rataj F, Fenn NC, Klein C, Subklewe M, Endres S, Hopfner KP, Kobold S.	Leukemia	2021	10.1038/s41375-020-01109-w
	A natural combination extract of viscum album L. containing both triterpene acids and lectins is highly effective against AML in Vivo	Delebinski, C.I., Twardziok, M., Kleinsimon, S., Hoff, F., Mulsow, K., Rolff, J., Jäger, S., Eggert, A., Seifert, G.	PLoS ONE	2015
PubMed	A New Anti-CXCR4 Antibody That Blocks the CXCR4/SDF-1 Axis and Mobilizes Effector Cells	Broussas M, Boute N, Akla B, Berger S, Beau-Larvor C, Champion T, Robert A, Beck A, Haeuw JF, Goetsch L, Bailly C, Dumontet C, Matthes T, Corvaia N, Klinguer-Hamour C.	Mol Cancer Ther	2016	10.1158/1535-7163.MCT-16-0041
	A new anti-CXCR4 antibody that blocks the CXCR4/SDF-1 axis and mobilizes effector cells	Broussas, M., Boute, N., Akla, B., Berger, S., Beau-Larvor, C., Champion, T., Robert, A., Beck, A., Haeuw, J.-F., Goetsch, L., Bailly, C., Dumontet, C., Matthes, T., Corvaia, N., Klinguer-Hamour, C.	Molecular Cancer Therapeutics	2016
	A new interferon, limitin, displays equivalent immunomodulatory and antitumor activities without myelosuppressive properties as compared with interferon-α	Kawamoto, S.-I., Oritani, K., Asakura, E., Ishikawa, J., Koyama, M., Miyano, K., Iwamoto, M., Yasuda, S.-I., Nakakubo, H., Hirayama, F., Ishida, N., Ujiie, H., Masaie, H., Tomiyama, Y.	Experimental Hematology	2004
	A new kid on the block for acute myeloid leukemia treatment? Homoharringtonine interferes with key pathways in acute myeloid leukemia cells	Bohlander, S.K.	Haematologica	2020
PubMed	A new matrix metalloproteinase inhibitor SI-27 induces apoptosis in several human myeloid leukemia cell lines and enhances sensitivity to TNF alpha-induced apoptosis	Nakamura Y, Sato K, Wakimoto N, Kimura F, Okuyama A, Motoyoshi K.	Leukemia	2001	10.1038/sj.leu.2402187
	A new matrix metalloproteinase inhibitor SI-27 induces apoptosis in several human myeloid leukemia cell lines and enhances sensitivity to TNF alpha-induced apoptosis	Nakamura, Y., Sato, K., Wakimoto, N., Kimura, F., Okuyama, A., Motoyoshi, K.	Leukemia	2001
PubMed	A new myelomonoblastic cell line (M20): analysis of properties, differentiation, and comparison with other established lines of similar origin	Treves AJ, Halperin M, Barak V, Bar-Tana R, Halimi M, Fibach E, Gamliel H, Leizerowitz R, Polliack A.	Exp Hematol	1985
	A new myelomonoblastic cell line (M20): Analysis of properties, differentiation, and comparison with other established lines of similar origin	Treves, A.J., Halperin, M., Barak, V., Bar-Tana, R., Halimi, M., Fibach, E., Gamliel, H., Leizerowitz, R., Polliack, A.	Experimental Hematology	1985
	A new network-based strategy for predicting the potential miRNA-mRNA interactions in tumorigenesis	Xue, J., Xie, F., Xu, J., Liu, Y., Liang, Y., Wen, Z., Li, M.	International Journal of Genomics	2017
PubMed	A new path to leukemia with WIT	Sardina JL, Graf T.	Mol Cell	2015	10.1016/j.molcel.2015.02.005
	A new path to leukemia with WIT	Sardina, J.L., Graf, T.	Molecular Cell	2015
PubMed	A new regulatory mechanism of protein phosphatase 2A activity via SET in acute myeloid leukemia	Arriazu E, Vicente C, Pippa R, Peris I, Martínez-Balsalobre E, García-Ramírez P, Marcotegui N, Igea A, Alignani D, Rifón J, Mateos MC, Cayuela ML, Nebreda AR, Odero MD.	Blood Cancer J	2020	10.1038/s41408-019-0270-0
	A new regulatory mechanism of protein phosphatase 2A activity via SET in acute myeloid leukemia	Arriazu, E., Vicente, C., Pippa, R., Peris, I., Martínez-Balsalobre, E., García-Ramírez, P., Marcotegui, N., Igea, A., Alignani, D., Rifón, J., Mateos, M.C., Cayuela, M.L., Nebreda, A.R., Odero, M.D.	Blood Cancer Journal	2020
PubMed	A new signaling cascade linking BMP4, BMPR1A, ΔNp73 and NANOG impacts on stem-like human cell properties and patient outcome	Voeltzel T, Flores-Violante M, Zylbersztejn F, Lefort S, Billandon M, Jeanpierre S, Joly S, Fossard G, Milenkov M, Mazurier F, Nehme A, Belhabri A, Paubelle E, Thomas X, Michallet M, Louache F, Nicolini FE, Caron de Fromentel C, Maguer-Satta V.	Cell Death Dis	2018	10.1038/s41419-018-1042-7
	A new signaling cascade linking BMP4, BMPR1A, ΔNp73 and NANOG impacts on stem-like human cell properties and patient outcome	Voeltzel, T., Flores-Violante, M., Zylbersztejn, F., Lefort, S., Billandon, M., Jeanpierre, S., Joly, S., Fossard, G., Milenkov, M., Mazurier, F., Nehme, A., Belhabri, A., Paubelle, E., Thomas, X., Michallet, M., Louache, F., Nicolini, F.-E., Caron de Fromentel, C., Maguer-Satta, V.	Cell Death and Disease	2018
	A new strategy to target acute myeloid leukemia stem and progenitor cells using chidamide, a histone deacetylase inhibitor	Li, Y., Chen, K., Zhou, Y., Xiao, Y., Deng, M., Jiang, Z., Ye, W., Wang, X., Wei, X., Li, J., Liang, J., Zheng, Z., Yao, Y., Wang, W., Li, P., Xu, B.	Current Cancer Drug Targets	2015
	A niche-like culture system allowing the maintenance of primary human acute myeloid leukemia-initiating cells: A new tool to decipher their chemoresistance and self-renewal mechanisms	Griessinger, E., Anjos-Afonso, F., Pizzitola, I., Rouault-Pierre, K., Vargaftig, J., Taussig, D., Gribben, J., Lassailly, F., Bonnet, D.	Stem Cells Translational Medicine	2014
PubMed	A non-viral nano-delivery system targeting epigenetic methyltransferase EZH2 for precise acute myeloid leukemia therapy	Kaundal B, Kushwaha AC, Srivastava AK, Karmakar S, Choudhury SR.	J Mater Chem B	2020	10.1039/d0tb01177k
	A non-viral nano-delivery system targeting epigenetic methyltransferase EZH2 for precise acute myeloid leukemia therapy	Kaundal, B., Kushwaha, A.C., Srivastava, A.K., Karmakar, S., Choudhury, S.R.	Journal of Materials Chemistry B	2020
Ovid MEDLINE(R)	A noncanonical Flt3ITD/NF-kappaB signaling pathway represses DAPK1 in acute myeloid leukemia.	Shanmugam, Rajasubramaniam	Clinical cancer research : an official journal of the American Association for Cancer Research	2012	https://dx.doi.org/10.1158/1078-0432.CCR-10-3022
Embase	A noncanonical Flt3ITD/NF-kappaB signaling pathway represses DAPK1 in acute myeloid leukemia.	Shanmugam R.		2012	http://dx.doi.org/10.1158/1078-0432.CCR-10-3022
PubMed	A noncanonical Flt3ITD/NF-κB signaling pathway represses DAPK1 in acute myeloid leukemia	Shanmugam R, Gade P, Wilson-Weekes A, Sayar H, Suvannasankha A, Goswami C, Li L, Gupta S, Cardoso AA, Baghdadi TA, Sargent KJ, Cripe LD, Kalvakolanu DV, Boswell HS.	Clin Cancer Res	2012	10.1158/1078-0432.CCR-10-3022
	A noncanonical Flt3ITD/NF-κB signaling pathway represses DAPK1 in acute myeloid leukemia	Shanmugam, R., Gade, P., Wilson-Weekes, A., Sayar, H., Suvannasankha, A., Goswami, C., Li, L., Gupta, S., Cardoso, A.A., Al Baghdadi, T., Sargent, K.J., Cripe, L.D., Kalvakolanu, D.V., Boswell, H.S.	Clinical Cancer Research	2012
PubMed	A novel 4-mRNA signature predicts the overall survival in acute myeloid leukemia	Chen Z, Song J, Wang W, Bai J, Zhang Y, Shi J, Bai J, Zhou Y.	Am J Hematol	2021	10.1002/ajh.26309
PubMed	A novel alkylating deacetylase inhibitor molecule EDO-S101 in combination with cytarabine synergistically enhances apoptosis of acute myeloid leukemia cells	Jin J, Mao S, Li F, Li X, Huang X, Yu M, Guo W, Jin J.	Med Oncol	2019	10.1007/s12032-019-1302-0
	A novel alkylating deacetylase inhibitor molecule EDO-S101 in combination with cytarabine synergistically enhances apoptosis of acute myeloid leukemia cells	Jin, J., Mao, S., Li, F., Li, X., Huang, X., Yu, M., Guo, W., Jin, J.	Medical Oncology	2019
PubMed	A novel all-trans retinoic acid derivative regulates cell cycle and differentiation of myelodysplastic syndrome cells by USO1	Li S, Deng G, Su J, Wang K, Wang C, Li L, Song S, Peng X, Chen F.	Eur J Pharmacol	2021	10.1016/j.ejphar.2021.174199
	A novel all-trans retinoic acid derivative regulates cell cycle and differentiation of myelodysplastic syndrome cells by USO1	Li, S., Deng, G., Su, J., Wang, K., Wang, C., Li, L., Song, S., Peng, X., Chen, F.	European Journal of Pharmacology	2021
	A novel aminosteroid of the 5α-androstane-3α,17ß-diol family induces cell cycle arrest and apoptosis in human promyelocytic leukemia HL-60 cells	Jegham, H., Roy, J., Maltais, R., Desnoyers, S., Poirier, D.	Investigational New Drugs	2012
	A novel and cytogenetically cryptic t(7;21)(p22;q22) in acute myeloid leukemia results in fusion of RUNX1 with the ubiquitin-specific protease gene USP42	Paulsson, K., Békássy, A.N., Olofsson, T., Mitelman, F., Johansson, B., Panagopoulos, I.	Leukemia	2006
PubMed	A novel antisense long noncoding RNA within the IGF1R gene locus is imprinted in hematopoietic malignancies	Sun J, Li W, Sun Y, Yu D, Wen X, Wang H, Cui J, Wang G, Hoffman AR, Hu JF.	Nucleic Acids Res	2014	10.1093/nar/gku549
	A novel antisense long noncoding RNA within the IGF1Rgene locus is imprinted in hematopoietic malignancies	Sun, J., Li, W., Sun, Y., Yu, D., Wen, X., Wang, H., Cui, J., Wang, G., Hoffman, A.R., Hu, J.-F.	Nucleic Acids Research	2014
PubMed	A novel approach for relapsed/refractory FLT3(mut+) acute myeloid leukaemia: synergistic effect of the combination of bispecific FLT3scFv/NKG2D-CAR T cells and gilteritinib	Li KX, Wu HY, Pan WY, Guo MQ, Qiu DZ, He YJ, Li YH, Yang DH, Huang YX.	Mol Cancer	2022	10.1186/s12943-022-01541-9
	A novel approach for the identification of efficient combination therapies in primary human acute myeloid leukemia specimens	Baccelli, I., Krosl, J., Boucher, G., Boivin, I., Lavallée, V.-P., Hébert, J., Lemieux, S., Marinier, A., Sauvageau, G.	Blood Cancer Journal	2017
PubMed	A novel bi-level meta-analysis approach: applied to biological pathway analysis	Nguyen T, Tagett R, Donato M, Mitrea C, Draghici S.	Bioinformatics	2016	10.1093/bioinformatics/btv588
	A novel bi-level meta-analysis approach: Applied to biological pathway analysis	Nguyen, T., Tagett, R., Donato, M., Mitrea, C., Draghici, S.	Bioinformatics	2016
	A novel CD34-specific T-cell engager efficiently depletes acute myeloid leukemia and leukemic stem cells in vitro and in vivo	Arruda LCM, Stikvoort A, Lambert M, Jin L, Rivera LS, Alves RMP, De Moura TR, Mim C, Lehmann S, Axelsson-Robertson R, Dick JE, Mattsson J, Önfelt B, Carlsten M, Uhlin M.	Haematologica	2022	10.3324/haematol.2021.279486
	A novel chromosomal inversion at 11q23 in infant acute myeloid leukemia fuses MLL to CALM, a gene that encodes a clathrin assembly protein	Wechsler, D.S., Engstrom, L.D., Alexander, B.M., Motto, D.G., Roulston, D.	Genes Chromosomes and Cancer	2003
	A novel class of small molecule inhibitors of HDAC6	Inks, E.S., Josey, B.J., Jesinkey, S.R., Chou, C.J.	ACS Chemical Biology	2012
	A novel combination regimen of BET and FLT3 inhibition for FLT3-ITD acute myeloid leukemia	Lee, L.Y., Hizukuri, Y., Severson, P., Powell, B., Zhang, C., Ma, Y., Narahara, M., Sumi, H., Hernandez, D., Rajkhowa, T., Bollag, G., Levis, M.	Haematologica	2021
	A novel CXCR4 antagonist IgG1 antibody (PF-06747143) for the treatment of hematologic malignancies	Liu, S.-H., Gu, Y., Pascual, B., Yan, Z., Hallin, M., Zhang, C., Fan, C., Wang, W., Lam, J., Spilker, M.E., Yafawi, R., Blasi, E., Simmons, B., Huser, N., Ho, W.-H., Lindquist, K., Tran, T.-T., Kudaravalli, J., Ma, J.-T., Jimenez, G., Barman, I., Brown, C., Chin, S.M., Costa, M.J., Shelton, D., Smeal, T., Fantin, V.R., Pernasetti, F.	Blood Advances	2017
Ovid MEDLINE(R)	A novel dipeptide type inhibitor of the Wnt/beta-catenin pathway suppresses proliferation of acute myelogenous leukemia cells.	Wakabayashi, Ryosuke	Biochemical and biophysical research communications	2021	https://dx.doi.org/10.1016/j.bbrc.2020.12.027
Embase	A novel dipeptide type inhibitor of the Wnt/beta-catenin pathway suppresses proliferation of acute myelogenous leukemia cells.	Wakabayashi R.		2021	http://dx.doi.org/10.1016/j.bbrc.2020.12.027
PubMed	A novel dipeptide type inhibitor of the Wnt/β-catenin pathway suppresses proliferation of acute myelogenous leukemia cells	Wakabayashi R, Hattori Y, Hosogi S, Toda Y, Takata K, Ashihara E.	Biochem Biophys Res Commun	2021	10.1016/j.bbrc.2020.12.027
	A novel dipeptide type inhibitor of the Wnt/β-catenin pathway suppresses proliferation of acute myelogenous leukemia cells	Wakabayashi, R., Hattori, Y., Hosogi, S., Toda, Y., Takata, K., Ashihara, E.	Biochemical and Biophysical Research Communications	2021
	A Novel Function of Sphingolipid Signaling via S1PR3 in Hematopoietic and Leukemic Stem Cells	Yang, C., Yamashita, M., Suda, T.	Cancer discovery	2021
PubMed	A Novel Germline Variant in CSF3R Reduces N-Glycosylation and Exerts Potent Oncogenic Effects in Leukemia	Spiciarich DR, Oh ST, Foley A, Hughes SB, Mauro MJ, Abdel-Wahab O, Press RD, Viner R, Thompson SL, Chen Q, Azadi P, Bertozzi CR, Maxson JE.	Cancer Res	2018	10.1158/0008-5472.CAN-18-1638
	A novel germline variant in CSF3R reduces N-glycosylation and exerts potent oncogenic effects in leukemia	Spiciarich, D.R., Oh, S.T., Foley, A., Hughes, S.B., Mauro, M.J., Abdel-Wahab, O., Press, R.D., Viner, R., Thompson, S.L., Chen, Q., Azadi, P., Bertozzi, C.R., Maxson, J.E.	Cancer Research	2018
	A novel human anti-AXL monoclonal antibody attenuates tumour cell migration	Duan, Y., Luo, L., Qiao, C., Li, X., Wang, J., Liu, H., Zhou, T., Shen, B., Lv, M., Feng, J.	Scandinavian Journal of Immunology	2019
PubMed	A novel IgG-based FLT3xCD3 bispecific antibody for the treatment of AML and B-ALL	Mehta NK, Pfluegler M, Meetze K, Li B, Sindel I, Vogt F, Marklin M, Heitmann JS, Kauer J, Osburg L, Zekri L, Bühring HJ, Mueller S, Hörner S, Baeuerle PA, Michaelson JS, Jung G, Salih HR.	J Immunother Cancer	2022	10.1136/jitc-2021-003882
PubMed	A novel immunohistochemical score to predict early mortality in acute myeloid leukemia patients based on indoleamine 2,3 dioxygenase expression	Mangaonkar A, Mondal AK, Fulzule S, Pundkar C, Park EJ, Jillella A, Kota V, Xu H, Savage NM, Shi H, Munn D, Kolhe R.	Sci Rep	2017	10.1038/s41598-017-12940-0
	A novel immunohistochemical score to predict early mortality in acute myeloid leukemia patients based on indoleamine 2,3 dioxygenase expression	Mangaonkar, A., Mondal, A.K., Fulzule, S., Pundkar, C., Park, E.J., Jillella, A., Kota, V., Xu, H., Savage, N.M., Shi, H., Munn, D., Kolhe, R.	Scientific Reports	2017
PubMed	A novel inhibitor of focal adhesion signaling induces caspase-independent cell death in diffuse large B-cell lymphoma	Bosch R, Dieguez-Gonzalez R, Céspedes MV, Parreño M, Pavón MÁ, Grañena A, Sierra J, Mangues R, Casanova I.	Blood	2011	10.1182/blood-2011-04-345181
	A novel inhibitor of focal adhesion signaling induces caspase-independent cell death in diffuse large B-cell lymphoma	Bosch, R., Dieguez-Gonzalez, R., Céspedes, M.V., Parreño, M., Pavón, M.Á., Grañena, A., Sierra, J., Mangues, R., Casanova, I.	Blood	2011
PubMed	A novel leukemic route of mutant NPM1 through nuclear import of the overexpressed long noncoding RNA LONA	Gourvest M, De Clara E, Wu HC, Touriol C, Meggetto F, De Thé H, Pyronnet S, Brousset P, Bousquet M.	Leukemia	2021	10.1038/s41375-021-01307-0
	A novel leukemic route of mutant NPM1 through nuclear import of the overexpressed long noncoding RNA LONA	Gourvest, M., De Clara, E., Wu, H.-C., Touriol, C., Meggetto, F., De Thé, H., Pyronnet, S., Brousset, P., Bousquet, M.	Leukemia	2021
	A novel ring-substituted diindolylmethane, 1,1-bis[3′-(5- methoxyindolyl)]-1-(p-t-butylphenyl) methane, inhibits extracellular signal-regulated kinase activation and induces apoptosis in acute myelogenous leukemia	Contractor, R., Samudio, I.J., Estrov, Z., Harris, D., McCubrey, J.A., Safe, S.H., Andreeff, M., Konopleva, M.	Cancer Research	2005
PubMed	A novel ring-substituted diindolylmethane,1,1-bis[3'-(5-methoxyindolyl)]-1-(p-t-butylphenyl) methane, inhibits extracellular signal-regulated kinase activation and induces apoptosis in acute myelogenous leukemia	Contractor R, Samudio IJ, Estrov Z, Harris D, McCubrey JA, Safe SH, Andreeff M, Konopleva M.	Cancer Res	2005	10.1158/0008-5472.CAN-04-3781
PubMed	A novel role for Lef-1, a central transcription mediator of Wnt signaling, in leukemogenesis	Petropoulos K, Arseni N, Schessl C, Stadler CR, Rawat VP, Deshpande AJ, Heilmeier B, Hiddemann W, Quintanilla-Martinez L, Bohlander SK, Feuring-Buske M, Buske C.	J Exp Med	2008	10.1084/jem.20071875
	A novel role for Lef-1, a central transcription mediator of Wnt signaling, in leukemogenesis	Petropoulos, K., Arseni, N., Schessl, C., Stadler, C.R., Rawat, V.P.S., Deshpande, A.J., Heilmeier, B., Hiddemann, W., Quintanilla-Martinez, L., Bohlander, S.K., Feuring-Buske, M., Buske, C.	Journal of Experimental Medicine	2008
	A novel RT-PCR-based protein activity truncation assay for direct assessment of deoxycytidine kinase in small numbers of purified leukemic cells	Veuger, M.J.T., Honders, M.W., Landegent, J.E., Willemze, R., Barge, R.M.Y.	Leukemia	2000
PubMed	A novel SAHA-bendamustine hybrid induces apoptosis of leukemia cells	Yu J, Qiu S, Ge Q, Wang Y, Wei H, Guo D, Chen S, Liu S, Li S, Xing H, Rao Q, Wang J, Wang M.	Oncotarget	2015	10.18632/oncotarget.4041
	A novel SAHA-bendamustine hybrid induces apoptosis of leukemia cells	Yu, J., Qiu, S., Ge, Q., Wang, Y., Wei, H., Guo, D., Chen, S., Liu, S., Li, S., Xing, H., Rao, Q., Wang, J., Wang, M.	Oncotarget	2015
	A novel scoring system for acute myeloid leukemia risk assessment based on the expression levels of six genes	Zhao, X., Li, Y., Wu, H.	International Journal of Molecular Medicine	2018
PubMed	A novel specific cleavage of IκBα protein in acute myeloid leukemia cells involves protease PR3	Wang MM, Zhuang LK, Zhang YT, Xia D, Pan XR, Tong JH.	Exp Cell Res	2019	10.1016/j.yexcr.2019.05.022
	A novel specific cleavage of IκBα protein in acute myeloid leukemia cells involves protease PR3	Wang, M.-M., Zhuang, L.-K., Zhang, Y.-T., Xia, D., Pan, X.-R., Tong, J.-H.	Experimental Cell Research	2019
PubMed	A novel treatment strategy targeting polo-like kinase 1 in hematological malignancies	Ikezoe T, Yang J, Nishioka C, Takezaki Y, Tasaka T, Togitani K, Koeffler HP, Yokoyama A.	Leukemia	2009	10.1038/leu.2009.94
	A novel treatment strategy targeting polo-like kinase 1 in hematological malignancies	Ikezoe, T., Yang, J., Nishioka, C., Takezaki, Y., Tasaka, T., Togitani, K., Koeffler, H.P., Yokoyama, A.	Leukemia	2009
	A novel treatment strategy targeting shugoshin 1 in hematological malignancies	Yang, J., Ikezoe, T., Nishioka, C., Yokoyama, A.	Leukemia Research	2013
	A novel tumour-suppressor function for the Notch pathway in myeloid leukaemia	Klinakis, A., Lobry, C., Abdel-Wahab, O., Oh, P., Haeno, H., Buonamici, S., Van De Walle, I., Cathelin, S., Trimarchi, T., Araldi, E., Liu, C., Ibrahim, S., Beran, M., Zavadil, J., Efstratiadis, A., Taghon, T., Michor, F., Levine, R.L., Aifantis, I.	Nature	2011
PubMed	A novel, myeloid transcription factor, C/EBP epsilon, is upregulated during granulocytic, but not monocytic, differentiation	Morosetti R, Park DJ, Chumakov AM, Grillier I, Shiohara M, Gombart AF, Nakamaki T, Weinberg K, Koeffler HP.	Blood	1997
	A novel, myeloid transcription factor, C/EBPξ, is upregulated during granulocytic, but not monocytic, differentiation	Morosetti, R., Park, D.J., Chumakov, A.M., Grillier, I., Shiohara, M., Gombart, A.F., Nakamaki, T., Weinberg, K., Koeffler, H.P.	Blood	1997
	A Novel, Non-canonical Splice Variant of the Ikaros Gene Is Aberrantly Expressed in B-cell Lymphoproliferative Disorders	Capece, D., Zazzeroni, F., Mancarelli, M.M., Verzella, D., Fischietti, M., Di Tommaso, A., Maccarone, R., Plebani, S., Di Ianni, M., Gulino, A., Alesse, E.	PLoS ONE	2013
PubMed	A nucleolin-DNMT1 regulatory axis in acute myeloid leukemogenesis	Shen N, Yan F, Pang J, Wu LC, Al-Kali A, Litzow MR, Liu S.	Oncotarget	2014	10.18632/oncotarget.2131
	A nucleolin-DNMT1 regulatory axis in acute myeloid leukemogenesis	Shen, N., Yan, F., Pang, J., Wu, L.-C., Al-Kali, A., Litzow, M.R., Liu, S.	Oncotarget	2014
	A NUP98-HOXD13 leukemic fusion gene leads to impaired class switch recombination and antibody production	Puthiyaveetil, A.G., Heid, B., Reilly, C.M., HogenEsch, H., Caudell, D.L.	Experimental Hematology	2012
PubMed	A perspective on benzene leukemogenesis	Snyder R, Kalf GF.	Crit Rev Toxicol	1994	10.3109/10408449409021605
	A perspective on benzene leukemogenesis	Snyder, R., Kali, G.F.	Critical Reviews in Toxicology	1994
PubMed	A phase 1 study of AMG 900, an orally administered pan-aurora kinase inhibitor, in adult patients with acute myeloid leukemia	Kantarjian HM, Schuster MW, Jain N, Advani A, Jabbour E, Gamelin E, Rasmussen E, Juan G, Anderson A, Chow VF, Friberg G, Vogl FD, Sekeres MA.	Am J Hematol	2017	10.1002/ajh.24736
	A phase 1 study of AMG 900, an orally administered pan-aurora kinase inhibitor, in adult patients with acute myeloid leukemia	Kantarjian, H.M., Schuster, M.W., Jain, N., Advani, A., Jabbour, E., Gamelin, E., Rasmussen, E., Juan, G., Anderson, A., Chow, V.F., Friberg, G., Vogl, F.D., Sekeres, M.A.	American Journal of Hematology	2017
Cochrane	A phase 1 study of milademetan in combination with quizartinib in patients with newly diagnosed (ND) or relapsed/refractory (R/R) FLT3-ITD acute myeloid leukemia (AML)			2019	10.1182/blood-2019-122585
PubMed	A Phase 1 Study of the PARP Inhibitor Veliparib in Combination with Temozolomide in Acute Myeloid Leukemia	Gojo I, Beumer JH, Pratz KW, McDevitt MA, Baer MR, Blackford AL, Smith BD, Gore SD, Carraway HE, Showel MM, Levis MJ, Dezern AE, Gladstone DE, Ji JJ, Wang L, Kinders RJ, Pouquet M, Ali-Walbi I, Rudek MA, Poh W, Herman JG, Karnitz LM, Kaufmann SH, Chen A, Karp JE.	Clin Cancer Res	2017	10.1158/1078-0432.CCR-16-0984
Cochrane	A phase 1 study of the PARP inhibitor veliparib in combination with temozolomide in acute myeloid leukemia	Gojo, I; Beumer, JH; Pratz, KW; McDevitt, MA; Baer, MR; Blackford, AL; Smith, BD; Gore, SD; Carraway, HE; Showel, MM; Levis, MJ; Dezern, AE; Gladstone, DE; Ji, JJ; Wang, L; Kinders, RJ; Pouquet, M; Ali-Walbi, I; Rudek, MA; Poh, W; Herman, JG; Karnitz, LM; Kaufmann, SH; Chen, A; Karp, JE		2017	10.1158/1078-0432.CCR-16-0984
	A phase 1 study of the PARP inhibitor veliparib in combination with temozolomide in acute myeloid leukemia	Gojo, I., Beumer, J.H., Pratz, K.W., McDevitt, M.A., Baer, M.R., Blackford, A.L., Smith, B.D., Gore, S.D., Carraway, H.E., Showel, M.M., Levis, M.J., Dezern, A.E., Gladstone, D.E., Ji, J.J., Wang, L., Kinders, R.J., Pouquet, M., Ali-Walbi, I., Rudek, M.A., Poh, W., Herman, J.G., Karnitz, L.M., Kaufmann, S.H., Chen, A., Karp, J.E.	Clinical Cancer Research	2017
	A phase 1/2 study of rigosertib in patients with myelodysplastic syndromes (MDS) and MDS progressed to acute myeloid leukemia	Navada, S.C., Fruchtman, S.M., Odchimar-Reissig, R., Demakos, E.P., Petrone, M.E., Zbyszewski, P.S., Holland, J.F., Silverman, L.R.	Leukemia Research	2018
Cochrane Central Register of Controlled Trials (CENTRAL)	A Phase 1/2 Trial of MEC (Mitoxantrone, Etoposide, Cytarabine) in Combination with Ixazomib for Relapsed/ Refractory Acute Myeloid Leukemia	Advani, A; Cooper, BW; Visconte, V; Elson, P; Chan, R; Carew, JS; Wei, W; Mukherjee, S; Gerds, A; Carraway, H; Nazha, A; Hamilton, B; Sobecks, RM; Caimi, PF; Tomlinson, B; Malek, E; Little, J; Miron, A; Pink, JJ; Maciejewski, JP; Kalaycio, ME; De Lima, M; Unger, A; Sekeres, MA		2019	10.1158/1078-0432.CCR-18-3886
Cochrane	A phase 1b dose escalation study to evaluate safety, tolerability and pharmacokinetics of oral monotherapy with KX2-391 in elderly subjects with acute myeloid leukemia who are refractory to or have declined standard induction therapy	Kasner, MT; Ritchie, EK; Cutler, D; Fetterly, GJ; Kramer, D; Hangauer, D; Thompson, JE		2017
PubMed	A phase 1b/2 study of azacitidine with PD-L1 antibody avelumab in relapsed/refractory acute myeloid leukemia	Saxena K, Herbrich SM, Pemmaraju N, Kadia TM, DiNardo CD, Borthakur G, Pierce SA, Jabbour E, Wang SA, Bueso-Ramos C, Loghavi S, Tang G, Cheung CM, Alexander L, Kornblau S, Andreeff M, Garcia-Manero G, Ravandi F, Konopleva MY, Daver N.	Cancer	2021	10.1002/cncr.33690
	A phase 2 clinical trial of deforolimus (AP23573, MK-8669), a novel mammalian target of rapamycin inhibitor, in patients with relapsed or refractory hematologic malignancies	Rizzieri, D.A., Feldman, E., Dipersio, J.F., Gabrail, N., Stock, W., Strair, R., Rivera, V.M., Albitar, M., Bedrosian, C.L., Giles, F.J.	Clinical Cancer Research	2008
Cochrane	A phase 2 randomized study of low dose ara-C with or without glasdegib (PF-04449913) in untreated patients with acute myeloid leukemia or high-risk myelodysplastic syndrome	Cortes, JE; Heidel, FH; Heuser, M; Fiedler, W; Smith, BD; Robak, T; Fernandez, PM; Ma, WW; Shaik, MN; Zeremski, M; O'Connell, A; Chan, G		2016
Cochrane	A phase I study of the multi-targeted tyrosine kinase inhibitor cabozantinib in patients with acute myeloid leukemia	Fathi, AT; Blonquist, TM; Levis, MJ; Hernandez, D; Ballen, KK; Avigan, DE; Joyce, R; McMasters, M; Logan, E; Hobbs, GS; Brunner, AM; Connolly, C; Perry, AM; Joseph, C; Som, TT; Ramos, AY; Neuberg, DS; Amrein, PC		2016
Cochrane	A phase I/II study of GMI-1271, a novel e-selectin antagonist, in combination with induction chemotherapy in relapsed/refractory and elderly previously untreated acute myeloid leukemia; results to date	DeAngelo, DJ; Liesveld, JL; Jonas, BA; O'Dwyer, ME; Bixby, DL; Magnani, JL; Thackray, HM; Becker, PS		2016
PubMed	A Phase I/II Trial of MEC (Mitoxantrone, Etoposide, Cytarabine) in Combination with Ixazomib for Relapsed Refractory Acute Myeloid Leukemia	Advani AS, Cooper B, Visconte V, Elson P, Chan R, Carew J, Wei W, Mukherjee S, Gerds A, Carraway H, Nazha A, Hamilton B, Sobecks R, Caimi P, Tomlinson B, Malek E, Little J, Miron A, Pink J, Maciejewski J, Unger A, Kalaycio M, de Lima M, Sekeres MA.	Clin Cancer Res	2019	10.1158/1078-0432.CCR-18-3886
	A phase I/II trial of MEC (mitoxantrone, etoposide, cytarabine) in combination with ixazomib for relapsed refractory acute myeloid leukemia	Advani, A.S., Cooper, B., Visconte, V., Elson, P., Chan, R., Carew, J., Wei, W., Mukherjee, S., Gerds, A., Carraway, H., Nazha, A., Hamilton, B., Sobecks, R., Caimi, P., Tomlinson, B., Malek, E., Little, J., Miron, A., Pink, J., Maciejewski, J., Unger, A., Kalaycio, M., de Lima, M., Sekeres, M.A.	Clinical Cancer Research	2019
PubMed	A phase Ib GOELAMS study of the mTOR inhibitor RAD001 in association with chemotherapy for AML patients in first relapse	Park S, Chapuis N, Saint Marcoux F, Recher C, Prebet T, Chevallier P, Cahn JY, Leguay T, Bories P, Witz F, Lamy T, Mayeux P, Lacombe C, Demur C, Tamburini J, Merlat A, Delepine R, Vey N, Dreyfus F, Béné MC, Ifrah N, Bouscary D; GOELAMS (Groupe Ouest Est d’Etude des Leucémies aiguës et Autres Maladies du Sang).	Leukemia	2013	10.1038/leu.2013.17
	A phase Ib GOELAMS study of the mTOR inhibitor RAD001 in association with chemotherapy for AML patients in first relapse	Park, S., Chapuis, N., Saint Marcoux, F., Recher, C., Prebet, T., Chevallier, P., Cahn, J.-Y., Leguay, T., Bories, P., Witz, F., Lamy, T., Mayeux, P., Lacombe, C., Demur, C., Tamburini, J., Merlat, A., Delepine, R., Vey, N., Dreyfus, F., Béné, M.C., Ifrah, N., Bouscary, D.	Leukemia	2013
Cochrane	A phase II pilot study of kinase inhibition in relapsed/refractory acute leukemias: using an in vitro kinase inhibitor panel to select individualized, targeted therapies	Spurgeon, SE; Cook, R; Traer, E; Borate, U; Maziarz, RT; Tyner, JW; Druker, BJ; Macey, T; Werth, K; Junio, B; Tognon, CE; Mori, M; Loriaux, M		2016
Cochrane	A phase ii study exploring the feasibility of azacitidine and lenalidomide use (combination vs sequential treatment) for higher-risk myelodysplastic syndromes (IPSS risk: high or INT-2)	Finelli, C; Clissa, C; Follo, MY; Stanzani, M; Avanzini, P; Bosi, C; Castagnari, B; Candoni, A; Crugnola, M; Giannini, MB; Gobbi, M; Leonardi, G; Rigolin, GM; Russo, D; Tosi, P; Visani, G; Farnedi, A; Cavo, M		2014
Cochrane	A phase III trial to evaluate the efficacy of uproleselan (GMI-1271) with chemotherapy in patients with relapsed/refractory acute myeloid leukemia	DeAngelo, DJ; Erba, HP; Jonas, BA; O'Dwyer, M; Marlton, P; Huls, GA; Liesveld, J; Cooper, BW; Bhatnagar, B; Armstrong, M; Fogler, W; Chen, M; Magnani, J; Thackray, HM; Advani, AS; Becker, PS		2019
PubMed	A Pilot Study of Aberrant CpG Island Hypermethylation of SPRED1 in Acute Myeloloid Leukemia	Sun J, Zhang J, Wang Y, Li Y, Zhang R.	Int J Med Sci	2019	10.7150/ijms.27757
	A pilot study of aberrant CpG island hypermethylation of SPRED1 in acute myeloloid Leukemia	Sun, J., Zhang, J., Wang, Y., Li, Y., Zhang, R.	International Journal of Medical Sciences	2019
	A potent anti-carcinoma and anti-acute myeloblastic leukemia agent, AG490.	Caceres-Cortes, J.R.	Anti-cancer agents in medicinal chemistry	2008
	A Potent Isoprenylcysteine Carboxylmethyltransferase (ICMT) Inhibitor Improves Survival in Ras-Driven Acute Myeloid Leukemia	Marín-Ramos, N.I., Balabasquer, M., Ortega-Nogales, F.J., Torrecillas, I.R., Gil-Ordóñez, A., Marcos-Ramiro, B., Aguilar-Garrido, P., Cushman, I., Romero, A., Medrano, F.J., Gajate, C., Mollinedo, F., Philips, M.R., Campillo, M., Gallardo, M., Martín-Fontecha, M., López-Rodríguez, M.L., Ortega-Gutiérrez, S.	Journal of Medicinal Chemistry	2019
	A potential role of ruxolitinib in leukemia	Naqvi, K., Verstovsek, S., Kantarjian, H., Ravandi, F.	Expert Opinion on Investigational Drugs	2011
	A Prognostic Autophagy-Related Long Non-coding RNA (ARlncRNA) Signature in Acute Myeloid Leukemia (AML)	Zhao, C., Wang, Y., Tu, F., Zhao, S., Ye, X., Liu, J., Zhang, J., Wang, Z.	Frontiers in Genetics	2021
PubMed	A Proteomic Approach to Understand the Clinical Significance of Acute Myeloid Leukemia-Derived Extracellular Vesicles Reflecting Essential Characteristics of Leukemia	Kang KW, Kim H, Hur W, Jung JH, Jeong SJ, Shin H, Seo D, Jeong H, Choi B, Hong S, Kim HK, Choi Y, Park JH, Lee KY, Kim KP, Park Y.	Mol Cell Proteomics	2021	10.1074/mcp.RA120.002169
	A quantitative analysis of heterogeneities and hallmarks in acute myelogenous leukaemia	Hu, C.W., Qiu, Y., Ligeralde, A., Raybon, A.Y., Yoo, S.Y., Coombes, K.R., Qutub, A.A., Kornblau, S.M.	Nature Biomedical Engineering	2019
Cochrane	A randomized double-blind phase 3 trial of cytarabine with MDM2 inhibitor idasanutlin or placebo in relapsed/refractory acute myeloid leukemia (R/R AML): primary analysis results of the mirros study	Konopleva, MY; Rollig, C; Cavenagh, J; Deeren, D; Girshova, L; Krauter, J; Martinelli, G; Montesinos, P; Neubauer, A; Petrini, M; Pigneux, A; Rambaldi, A; Recher, C; Rodriguez-Veiga, R; Taussig, D; Vey, N; Yoon, S-S; Ott, M; Gamel, K; Monnet, A; Beckermann, BM; Muehlbauer, S; Catalani, O; Genevray, M; Fenaux, P; Wei, AH		2020	10.1097/HS9.0000000000000404
Cochrane	A randomized, open-label, phase II study of azacitidine (AZA) in combination with durvalumab in patients (pts) with previously untreated higher-risk myelodysplastic syndromes (MDS) or acute myeloid leukemia (AML) ineligible for hematopoietic stem cell transplantation (HSCT)	Silverman, LR; Dohner, H; Dombret, H; Mufti, GJ; Stone, RM; Rose, S; Gerike, T; Camus, F; Fenaux, P		2017
PubMed	A reevaluation of erythroid predominance in Acute Myeloid Leukemia using the updated WHO 2016 Criteria	Margolskee E, Mikita G, Rea B, Bagg A, Zuo Z, Sun Y, Goswami M, Wang SA, Oak J, Arber DA, Allen MB, George TI, Rogers HJ, Hsi E, Hasserjian RP, Orazi A.	Mod Pathol	2018	10.1038/s41379-018-0001-2
	A reevaluation of erythroid predominance in Acute Myeloid Leukemia using the updated WHO 2016 Criteria	Margolskee, E., Mikita, G., Rea, B., Bagg, A., Zuo, Z., Sun, Y., Goswami, M., Wang, S.A., Oak, J., Arber, D.A., Allen, M.B., George, T.I., Rogers, H.J., Hsi, E., Hasserjian, R.P., Orazi, A.	Modern Pathology	2018
	A retroviral mutagenesis screen reveals strong cooperation between Bc111a overexpression and loss of the Nf1 tumor suppressor gene	Yin, B., Delwel, R., Valk, P.J., Wallace, M.R., Loh, M.L., Shannon, K.M., Largaespada, D.A.	Blood	2009
PubMed	A review of FDA-approved acute myeloid leukemia therapies beyond '7 + 3'	Bazinet A, Assouline S.	Expert Rev Hematol	2021	10.1080/17474086.2021.1875814
	A review of FDA-approved acute myeloid leukemia therapies beyond ‘7 + 3’	Bazinet, A., Assouline, S.	Expert Review of Hematology	2021
	A role for cyclin A1 in mediating the autocrine expression of vascular endothelial growth factor in prostate cancer	Wegiel, B., Bjartell, A., Ekberg, J., Gadaleanu, V., Brunhoff, C., Persson, J.L.	Oncogene	2005
	A role for PKR in hematologic malignancies	Blalock, W.L., Bavelloni, A., Piazzi, M., Faenza, I., Cocco, L.	Journal of Cellular Physiology	2010
	A role of Gab2 association in Flt3 ITD mediated Stat5 phosphorylation and cell survival	Masson, K., Liu, T., Khan, R., Sun, J., Rönnstrand, L.	British Journal of Haematology	2009
PubMed	A ROS-Activatable Agent Elicits Homologous Recombination DNA Repair and Synergizes with Pathway Compounds	Thowfeik FS, AbdulSalam SF, Wunderlich M, Wyder M, Greis KD, Kadekaro AL, Mulloy JC, Merino EJ.	Chembiochem	2015	10.1002/cbic.201500304
	A ROS-Activatable Agent Elicits Homologous Recombination DNA Repair and Synergizes with Pathway Compounds	Thowfeik, F.S., Abdulsalam, S.F., Wunderlich, M., Wyder, M., Greis, K.D., Kadekaro, A.L., Mulloy, J.C., Merino, E.J.	ChemBioChem	2015
PubMed	A SALL4/MLL/HOXA9 pathway in murine and human myeloid leukemogenesis	Li A, Yang Y, Gao C, Lu J, Jeong HW, Liu BH, Tang P, Yao X, Neuberg D, Huang G, Tenen DG, Chai L.	J Clin Invest	2013	10.1172/JCI62891
	A SALL4/MLL/HOXA9 pathway in murine and human myeloid leukemogenesis	Li, A., Yang, Y., Gao, C., Lu, J., Jeong, H.-W., Liu, B.H., Tang, P., Yao, X., Neuberg, D., Huang, G., Tenen, D.G., Chai, L.	Journal of Clinical Investigation	2013
PubMed	A six-gene-based prognostic model predicts complete remission and overall survival in childhood acute myeloid leukemia	Zhang N, Chen Y, Lou S, Shen Y, Deng J.	Onco Targets Ther	2019	10.2147/OTT.S218928
	A six-gene-based prognostic model predicts complete remission and overall survival in childhood acute myeloid leukemia	Zhang, N., Chen, Y., Lou, S., Shen, Y., Deng, J.	OncoTargets and Therapy	2019
PubMed	A small-molecule c-Myc inhibitor, 10058-F4, induces cell-cycle arrest, apoptosis, and myeloid differentiation of human acute myeloid leukemia	Huang MJ, Cheng YC, Liu CR, Lin S, Liu HE.	Exp Hematol	2006	10.1016/j.exphem.2006.06.019
	A small-molecule c-Myc inhibitor, 10058-F4, induces cell-cycle arrest, apoptosis, and myeloid differentiation of human acute myeloid leukemia	Huang, M.-J., Cheng, Y.-c., Liu, C.-R., Lin, S., Liu, H.E.	Experimental Hematology	2006
PubMed	A Stable Pep2-proapoptotic Peptide Inducing Apoptosis of Acute Myeloid Leukemia Cells by Down-Regulating EZH2	Sun Y, Li J, Sun Y, Zhao R, Wang L, Song W, Wang Z, Wang J, Wei L, Zhao Y, Song Y, Hu Z.	Cell Mol Bioeng	2019	10.1007/s12195-019-00605-z
	A Stable Pep2-proapoptotic Peptide Inducing Apoptosis of Acute Myeloid Leukemia Cells by Down-Regulating EZH2	Sun, Y., Li, J., Sun, Y., Zhao, R., Wang, L., Song, W., Wang, Z., Wang, J., Wei, L., Zhao, Y., Song, Y., Hu, Z.	Cellular and Molecular Bioengineering	2020
PubMed	A Standardized Chemically Modified Curcuma longa Extract Modulates IRAK-MAPK Signaling in Inflammation and Potentiates Cytotoxicity	Rana M, Maurya P, Reddy SS, Singh V, Ahmad H, Dwivedi AK, Dikshit M, Barthwal MK.	Front Pharmacol	2016	10.3389/fphar.2016.00223
	A standardized chemically modified Curcuma longa extract modulates IRAK-MAPK signaling in inflammation and potentiates cytotoxicity	Rana, M., Maurya, P., Reddy, S.S., Singh, V., Ahmad, H., Dwivedi, A.K., Dikshit, M., Barthwal, M.K.	Frontiers in Pharmacology	2016
	A stealth antigen SPESP1, which is epigenetically silenced in tumors, is a suitable target for cancer immunotherapy	Kosaka A, Yajima Y, Hatayama M, Ikuta K, Sasaki T, Hirai N, Yasuda S, Nagata M, Hayashi R, Harabuchi S, Ohara K, Ohara M, Kumai T, Ishibashi K, Hirata-Nozaki Y, Nagato T, Oikawa K, Harabuchi Y, Celis E, Okumura T, Ohsaki Y, Kobayashi H, Ohkuri T.	Cancer Sci	2021	10.1111/cas.14973
PubMed	A stochastic model of myeloid cell lineages in hematopoiesis and pathway mutations in acute myeloid leukemia	Jäkel F, Worm O, Lange S, Mertelsmann R.	PLoS One	2018	10.1371/journal.pone.0204393
	A stochastic model of myeloid cell lineages in hematopoiesis and pathway mutations in acute myeloid leukemia	Jäkel, F., Worm, O., Lange, S., Mertelsmann, R.	PLoS ONE	2018
Ovid MEDLINE(R)	A stochastic model of myeloid cell lineages in hematopoiesis and pathway mutations in acute myeloid leukemia.	Jakel, Frank	PloS one	2018	https://dx.doi.org/10.1371/journal.pone.0204393
Embase	A stochastic model of myeloid cell lineages in hematopoiesis and pathway mutations in acute myeloid leukemia.	Jakel F.		2018	http://dx.doi.org/10.1371/journal.pone.0204393
Cochrane	A Study To Evaluate PF-04449913 With Chemotherapy In Patients With Acute Myeloid Leukemia or Myelodysplastic Syndrome	NCT01546038,		2012
Cochrane	A Study To Evaluate PF-04449913 With Chemotherapy In Patients With Acute Myeloid Leukemia or Myelodysplastic Syndrome	NCT01546038,		2012
PubMed	A synthetic cell-penetrating peptide derived from nuclear localization signal of EPS8 exerts anticancer activity against acute myeloid leukemia	Chen Y, Xie X, Wu A, Wang L, Hu Y, Zhang H, Li Y.	J Exp Clin Cancer Res	2018	10.1186/s13046-018-0682-x
	A synthetic cell-penetrating peptide derived from nuclear localization signal of EPS8 exerts anticancer activity against acute myeloid leukemia	Chen, Y., Xie, X., Wu, A., Wang, L., Hu, Y., Zhang, H., Li, Y.	Journal of Experimental and Clinical Cancer Research	2018
	A systematic evaluation of the safety and toxicity of fingolimod for its potential use in the treatment of acute myeloid leukaemia	Enjeti, A.K., D'Crus, A., Melville, K., Verrills, N.M., Rowlings, P.	Anti-Cancer Drugs	2016
	A systems biology approach for elucidating the interaction of curcumin with Fanconi anemia FANC G protein and the key disease targets of leukemia	Mahato, D., Samanta, D., Mukhopadhyay, S.S., Krishnaraj, R.N.	Journal of Receptors and Signal Transduction	2017
PubMed	A targeted knockdown screen of genes coding for phosphoinositide modulators identifies PIP4K2A as required for acute myeloid leukemia cell proliferation and survival	Jude JG, Spencer GJ, Huang X, Somerville TDD, Jones DR, Divecha N, Somervaille TCP.	Oncogene	2015	10.1038/onc.2014.77
	A targeted knockdown screen of genes coding for phosphoinositide modulators identifies PIP4K2A as required for acute myeloid leukemia cell proliferation and survival	Jude, J.G., Spencer, G.J., Huang, X., Somerville, T.D.D., Jones, D.R., Divecha, N., Somervaille, T.C.P.	Oncogene	2015
	A temperature sensitive p210 BCR-ABL mutant defines the primary consequences of BCR-ABL tyrosine kinase expression in growth factor dependent cells	Kabarowski, J.H.S., Allen, P.B., Wiedemann, L.M.	EMBO Journal	1994
	A ten-gene DNA-damage response pathway gene expression signature predicts gemtuzumab ozogamicin response in pediatric AML patients treated on COGAAML0531 and AAML03P1 trials	Gbadamosi MO, Shastri VM, Elsayed AH, Ries R, Olabige O, Nguyen NHK, De Jesus A, Wang YC, Dang A, Hirsch BA, Alonzo TA, Gamis A, Meshinchi S, Lamba JK.	Leukemia	2022	10.1038/s41375-022-01622-0
PubMed	A three-gene signature and clinical outcome in pediatric acute myeloid leukemia	Cai Z, Wu Y, Zhang F, Wu H.	Clin Transl Oncol	2021	10.1007/s12094-020-02480-x
	A three-gene signature and clinical outcome in pediatric acute myeloid leukemia	Cai, Z., Wu, Y., Zhang, F., Wu, H.	Clinical and Translational Oncology	2021
	A TIM-3/Gal-9 Autocrine Stimulatory Loop Drives Self-Renewal of Human Myeloid Leukemia Stem Cells and Leukemic Progression	Kikushige, Y., Miyamoto, T., Yuda, J., Jabbarzadeh-Tabrizi, S., Shima, T., Takayanagi, S.-I., Niiro, H., Yurino, A., Miyawaki, K., Takenaka, K., Iwasaki, H., Akashi, K.	Cell Stem Cell	2015
PubMed	A trispecific killer engager molecule against CLEC12A effectively induces NK-cell mediated killing of AML cells	Arvindam, U. S., Hauten, P. M. M., Schirm, D., Schaap, N., Hobo, W., Blazar, B. R., Vallera, D. A., Dolstra, H., Felices, M., Miller, J. S.	leukemia	2021	10.1038/s41375-020-01065-5
PubMed	A tyrosine kinase-STAT5-miR21-PDCD4 regulatory axis in chronic and acute myeloid leukemia cells	Espadinha AS, Prouzet-Mauléon V, Claverol S, Lagarde V, Bonneu M, Mahon FX, Cardinaud B.	Oncotarget	2017	10.18632/oncotarget.19192
	A tyrosine kinase-STAT5-miR21-PDCD4 regulatory axis in chronic and acute myeloid leukemia cells	Espadinha, A.-S., Prouzet-Mauléon, V., Claverol, S., Lagarde, V., Bonneu, M., Mahon, F.-X., Cardinaud, B.	Oncotarget	2017
PubMed	A unique human ovarian carcinoma cell line expressing CD34 in association with selection for multidrug resistance	Minderman H, Vanhoefer U, Toth K, Minderman MD, Rustum YM.	Cancer	1996
	A unique human ovarian carcinoma cell line expressing CD34 in association with selection for multidrug resistance	Minderman, H., Vanhoefer, U., Toth, K., Minderman, M.D., Rustum, Y.M., Scheper, R.J., Slovak, M.L., Greco, W.R., Parsons, J.C., Baer, M.R.	Cancer	1996
	A unique mutator phenotype reveals complementary oncogenic lesions leading to acute leukemia	Yin, M., Baslan, T., Walker, R.L., Zhu, Y.J., Freeland, A., Matsukawa, T., Sridharan, S., Nussenzweig, A., Pruitt, S.C., Lowe, S.W., Meltzer, P.S., Aplan, P.D.	JCI Insight	2019
PubMed	A wide role for NOTCH1 signaling in acute leukemia	Chiaramonte R, Basile A, Tassi E, Calzavara E, Cecchinato V, Rossi V, Biondi A, Comi P.	Cancer Lett	2005	10.1016/j.canlet.2004.07.022
	A wide role for NOTCH1 signaling in acute leukemia	Chiaramonte, R., Basile, A., Tassi, E., Calzavara, E., Cecchinato, V., Rossi, V., Biondi, A., Comi, P.	Cancer Letters	2005
	Aberrant activation of the hedgehog signaling pathway in malignant hematological neoplasms	Ok, C.Y., Singh, R.R., Vega, F.	American Journal of Pathology	2012
PubMed	Aberrant activation of the PI3K/mTOR pathway promotes resistance to sorafenib in AML	Lindblad O, Cordero E, Puissant A, Macaulay L, Ramos A, Kabir NN, Sun J, Vallon-Christersson J, Haraldsson K, Hemann MT, Borg Å, Levander F, Stegmaier K, Pietras K, Rönnstrand L, Kazi JU.	Oncogene	2016	10.1038/onc.2016.41
	Aberrant activation of the PI3K/mTOR pathway promotes resistance to sorafenib in AML	Lindblad, O., Cordero, E., Puissant, A., MacAulay, L., Ramos, A., Kabir, N.N., Sun, J., Vallon-Christersson, J., Haraldsson, K., Hemann, M.T., Borg, Å., Levander, F., Stegmaier, K., Pietras, K., Rönnstrand, L., Kazi, J.U.	Oncogene	2016
	Aberrant Chloride Intracellular Channel 4 Expression Is Associated With Adverse Outcome in Cytogenetically Normal Acute Myeloid Leukemia	Huang, S., Huang, Z., Chen, P., Feng, C.	Frontiers in Oncology	2020
PubMed	Aberrant CpG island methylation in acute myeloid leukemia is accentuated at relapse	Kroeger H, Jelinek J, Estécio MR, He R, Kondo K, Chung W, Zhang L, Shen L, Kantarjian HM, Bueso-Ramos CE, Issa JP.	Blood	2008	10.1182/blood-2007-11-126227
	Aberrant CpG island methylation in acute myeloid leukemia is accentuated at relapse	Kroeger, H., Jelinek, J., Estecio, M.R.H., He, R., Kondo, K., Chung, W., Zhang, L., Shen, L., Kantarjian, H.M., Bueso-Ramos, C.E., Issa, J.-P.J.	Blood	2008
	Aberrant cytokine signaling in leukemia	Van Etten, R.A.	Oncogene	2007
PubMed	Aberrant DNA methylation profile of chronic and transformed classic Philadelphia-negative myeloproliferative neoplasms	Pérez C, Pascual M, Martín-Subero JI, Bellosillo B, Segura V, Delabesse E, Álvarez S, Larrayoz MJ, Rifón J, Cigudosa JC, Besses C, Calasanz MJ, Cross NC, Prósper F, Agirre X.	Haematologica	2013	10.3324/haematol.2013.084160
	Aberrant DNA methylation profile of chronic and transformed classic Philadelphia-negative myeloproliferative neoplasms	Pérez, C., Pascual, M., Martín-Subero, J.I., Bellosillo, B., Segura, V., Delabesse, E., Álvarez, S., Larrayoz, M.J., Rifón, J., Cigudosa, J.C., Besses, C., Calasanz, M.J., Cross, N.C.P., Prósper, F., Agirre, X.	Haematologica	2013
PubMed	Aberrant ERG expression associates with downregulation of miR-4638-5p and selected genomic alterations in a subset of diffuse large B-cell lymphoma	Zhang S, Wang L, Cheng L.	Mol Carcinog	2019	10.1002/mc.23074
Cochrane Central Register of Controlled Trials (CENTRAL)	Aberrant ERG expression associates with downregulation of miR-4638-5p and selected genomic alterations in a subset of diffuse large B-cell lymphoma	Zhang, S; Wang, L; Cheng, L		2019	10.1002/mc.23074
	Aberrant ERG expression associates with downregulation of miR-4638-5p and selected genomic alterations in a subset of diffuse large B-cell lymphoma	Zhang, S., Wang, L., Cheng, L.	Molecular Carcinogenesis	2019
	Aberrant expression of microRNA-9 contributes to development of intracranial aneurysm by suppressing proliferation and reducing contractility of smooth muscle cells	Luo, J., Jin, H., Jiang, Y., Ge, H., Wang, J., Li, Y.	Medical Science Monitor	2016
	Aberrant expression of p21RAS but not p120GAP is a common feature of myelodysplasia	Gallagher, A., Padua, R.A., Al-Sabah, Al., Hoy, T., Burnett, A.K., Darley, R.L.	Leukemia	1995
	Aberrant expression of the homeobox gene CDX2 in pediatric acute lymphoblastic leukemia	Riedt, T., Ebinger, M., Salih, H.R., Tomiuk, J., Handgretinger, R., Kanz, L., Grünebach, F., Lengerke, C.	Blood	2009
PubMed	Aberrant expression of TSC2 gene in the newly diagnosed acute leukemia	Xu Z, Wang M, Wang L, Wang Y, Zhao X, Rao Q, Wang J.	Leuk Res	2009	10.1016/j.leukres.2009.01.041
	Aberrant expression of TSC2 gene in the newly diagnosed acute leukemia	Xu, Z., Wang, M., Wang, L., Wang, Y., Zhao, X., Rao, Q., Wang, J.	Leukemia Research	2009
PubMed	Aberrant Fanconi anaemia protein profiles in acute myeloid leukaemia cells	Xie Y, de Winter JP, Waisfisz Q, Nieuwint AW, Scheper RJ, Arwert F, Hoatlin ME, Ossenkoppele GJ, Schuurhuis GJ, Joenje H.	Br J Haematol	2000
	Aberrant Fanconi anaemia protein profiles in acute myeloid leukaemia cells	Xie, Y., De Winter, J.P., Waisfisz, Q., Nieuwint, A.W.M., Scheper, R.J., Arwert, F., Hoatlin, M.E., Ossenkoppele, G.J., Schuurhuis, G.-J., Joenje, H.	British Journal of Haematology	2000
	Aberrant hnRNP K expression: All roads lead to cancer	Gallardo, M., Hornbaker, M.J., Zhang, X., Hu, P., Bueso-Ramos, C., Post, S.M.	Cell Cycle	2016
	Aberrant hypermethylation of APC tumor supressor gene in acute leukemia patients | Akut lösemi hastalarında APC tümör baskılayıcı geninin artmış hipermetilasyonu	Hatirnaz Ng, O., Firtina, S., Erbilgin, Y., Ozbek, U., Sayitoglu, M.	UHOD - Uluslararasi Hematoloji-Onkoloji Dergisi	2017
PubMed	Aberrant hypomethylated STAT3 was identified as a biomarker of chronic benzene poisoning through integrating DNA methylation and mRNA expression data	Yang J, Bai W, Niu P, Tian L, Gao A.	Exp Mol Pathol	2014	10.1016/j.yexmp.2014.02.013
	Aberrant hypomethylated STAT3 was identified as a biomarker of chronic benzene poisoning through integrating DNA methylation and mRNA expression data	Yang, J., Bai, W., Niu, P., Tian, L., Gao, A.	Experimental and Molecular Pathology	2014
	Aberrant lncRNA Profiles Are Associated with Chronic Benzene Poisoning and Acute Myelocytic Leukemia	Tian, W., Wang, T.-S., Fang, Y., Wu, H.-T., Zheng, G.-Q., Guo, K.-R., Huang, M., Sun, D.-Y., Xia, Z.-L.	Journal of Occupational and Environmental Medicine	2020
	Aberrant Mer receptor tyrosine kinase expression contributes to leukemogenesis in acute myeloid leukemia	Lee-Sherick, A.B., Eisenman, K.M., Sather, S., McGranahan, A., Armistead, P.M., McGary, C.S., Hunsucker, S.A., Schlegel, J., Martinson, H., Cannon, C., Keating, A.K., Earp, H.S., Liang, X., Deryckere, D., Graham, D.K.	Oncogene	2013
PubMed	Aberrant methylation of DAP-kinase in therapy-related acute myeloid leukemia and myelodysplastic syndromes	Voso MT, Scardocci A, Guidi F, Zini G, Di Mario A, Pagano L, Hohaus S, Leone G.	Blood	2004	10.1182/blood-2003-07-2249
	Aberrant methylation of DAP-kinase in therapy-related acute myeloid leukemia and myelodysplastic syndromes	Voso, M.T., Scardocci, A., Guidi, F., Zini, G., Di Mario, A., Pagano, L., Hohaus, S., Leone, G.	Blood	2004
Embase	Aberrant methylation of promoter regions of SOX7, P15INK4B and wnt pathway antagonist genes in patients with acute myeloid leukemia.	Kostroma I.		2016
	Aberrant methylation of the M-type phospholipase A2 receptor gene in leukemic cells	Menschikowski, M., Platzbecker, U., Hagelgans, A., Vogel, M., Thiede, C., Schönefeldt, C., Lehnert, R., Eisenhofer, G., Siegert, G.	BMC Cancer	2012
	Aberrant methylation of the negative regulators RASSF1A, SHP-1 and SOCS-1 in myelodysplastic syndromes and acute myeloid leukaemia	Johan, M.F., Bowen, D.T., Frew, M.E., Goodeve, A.C., Reilly, J.T.	British Journal of Haematology	2005
PubMed	Aberrant methylation of the negative regulators RASSFIA, SHP-1 and SOCS-1 in myelodysplastic syndromes and acute myeloid leukaemia	Johan MF, Bowen DT, Frew ME, Goodeve AC, Reilly JT.	Br J Haematol	2005	10.1111/j.1365-2141.2005.05412.x
	Aberrant methylation of the promoter regions of the SOX7 and p15INK4b genes and Wnt signaling pathway antagonists in patients with acute myeloid leukemias	Kostroma, I.I., Gritsaev, S.V., Sidorova, Z.Y., Tiranova, S.A., Svitina, S.P., Drizhun, Y.S., Chubukina, Z.V., Martynkevich, I.S., Kapustin, S.I., Bessmeltsev, S.S.	Terapevticheskii Arkhiv	2016
	Aberrant myelomonocytic CD56 expression in Down syndrome is frequent and not associated with leukemogenesis	Gadgeel M, AlQanber B, Buck S, Taub JW, Ravindranath Y, Savaşan S.	Ann Hematol	2021	10.1007/s00277-021-04531-x
PubMed	Aberrant nuclear factor-kappa B activity in acute myeloid leukemia: from molecular pathogenesis to therapeutic target	Zhou J, Ching YQ, Chng WJ.	Oncotarget	2015	10.18632/oncotarget.3545
	Aberrant nuclear factor-kappa B activity in acute myeloid Leukemia: From molecular pathogenesis to therapeutic target	Zhou, J., Ching, Y.Q., Chng, W.-J.	Oncotarget	2015
PubMed	Aberrant TRPM4 expression in MLL-rearranged acute myeloid leukemia and its blockade induces cell cycle arrest via AKT/GLI1/Cyclin D1 pathway	Wang F, Wu P, Gong S, Chen Y, Gao J, Wang S, Shen Q, Tao H, Hua F, Zhou Z, Zou Z, Ma T, Jia Y.	Cell Signal	2020	10.1016/j.cellsig.2020.109643
	Aberrant TRPM4 expression in MLL-rearranged acute myeloid leukemia and its blockade induces cell cycle arrest via AKT/GLI1/Cyclin D1 pathway	Wang, F., Wu, P., Gong, S., Chen, Y., Gao, J., Wang, S., Shen, Q., Tao, H., Hua, F., Zhou, Z., Zou, Z., Ma, T., Jia, Y.	Cellular Signalling	2020
Ovid MEDLINE(R)	Aberrant TRPM4 expression in MLL-rearranged acute myeloid leukemia and its blockade induces cell cycle arrest via AKT/GLI1/Cyclin D1 pathway.	Wang, Fujue	Cellular signalling	2020	https://dx.doi.org/10.1016/j.cellsig.2020.109643
Embase	Aberrant TRPM4 expression in MLL-rearranged acute myeloid leukemia and its blockade induces cell cycle arrest via AKT/GLI1/Cyclin D1 pathway.	Wang F.		2020	http://dx.doi.org/10.1016/j.cellsig.2020.109643
	Aberrantly low STAT3 and STAT5 responses are associated with poor outcome and an inflammatory gene expression signature in pediatric acute myeloid leukemia	Narayanan, P., Man, T.-K., Gerbing, R.B., Ries, R., Stevens, A.M., Wang, Y.-C., Long, X., Gamis, A.S., Cooper, T., Meshinchi, S., Alonzo, T.A., Redell, M.S.	Clinical and Translational Oncology	2021
	Aberrations of the FLT3 gene in patients with AML	Stoimenov, A., Balatzenko, G.	Clinical and Transfusion Haematology	2007
PubMed	aBETting therapeutic resistance by Wnt signaling	Engelke CG, Chinnaiyan AM.	Cell Res	2015	10.1038/cr.2015.127
	aBETting therapeutic resistance by Wnt signaling	Engelke, C.G., Chinnaiyan, A.M.	Cell Research	2015
PubMed	Abivertinib, a novel BTK inhibitor: Anti-Leukemia effects and synergistic efficacy with homoharringtonine in acute myeloid leukemia	Huang S, Pan J, Jin J, Li C, Li X, Huang J, Huang X, Yan X, Li F, Yu M, Hu C, Jin J, Xu Y, Ling Q, Ye W, Wang Y, Jin J.	Cancer Lett	2019	10.1016/j.canlet.2019.07.008
	Abivertinib, a novel BTK inhibitor: Anti-Leukemia effects and synergistic efficacy with homoharringtonine in acute myeloid leukemia	Huang, S., Pan, J., Jin, J., Li, C., Li, X., Huang, J., Huang, X., Yan, X., Li, F., Yu, M., Hu, C., Jin, J., Xu, Y., Ling, Q., Ye, W., Wang, Y., Jin, J.	Cancer Letters	2019
	ABL oncogenes and phosphoinositide 3-kinase: Mechanism of activation and downstream effectors	Kharas, M.G., Fruman, D.A.	Cancer Research	2005
	Abnormal activation of tyrosine kinases and its role in the pathogenesis of hematological malignancies - review	Sun, X.M.	Zhongguo shi yan xue ye xue za zhi / Zhongguo bing li sheng li xue hui = Journal of experimental hematology / Chinese Association of Pathophysiology	2007
	Abnormal protein tyrosine kinases associated with human haematological malignancies	Sun, X.-M., Lieschke, G.J.	Chinese Journal of Cancer Research	2002
	ABO blood group antigen therapy: a potential new strategy against solid tumors	Luo Q, Pan M, Feng H, Wang L.	Sci Rep	2021	10.1038/s41598-021-95794-x
	Abrogation of cytokine-dependency by MEK1 involves the PI3 kinase-AKT pathway and is enhanced by BCL2 overexpression or aberrant AKT activation	Blalock, W.L.	Blood	2000
PubMed	Absence of BCL-2 Expression Identifies a Subgroup of AML with Distinct Phenotypic, Molecular, and Clinical Characteristics	Haes I, Dendooven A, Mercier ML, Puylaert P, Vermeulen K, Kockx M, Deiteren K, Maes MB, Berneman Z, Anguille S.	J Clin Med	2020	10.3390/jcm9103090
	Absence of Fanconi anemia proteins in acute myeloid leukemia cell lines THP-1 and M-07e	Xiao, H., Zhang, K.-J., Xia, B.	Journal of Leukemia and Lymphoma	2008
	Absence of immunoglobulin variable region hypermutation in a large cell lymphoma after in vivo and in vitro propagation	Stiernholm, N., Kuzniar, B., Berinstein, N.L.	Blood	1992
	Absence of mutations in the CDKN2 binding site of CDK4 in childhood acute lymphoblastic leukemia	Einsiedel, H.G.V., Taube, T., Beyermann, B., Dragon, S., Möricke, A., Kebelmann-Betzig, C., Köchling, J., Henze, G., Seeger, K.	Leukemia and Lymphoma	2001
PubMed	Absence or low expression of fas-associated protein with death domain in acute myeloid leukemia cells predicts resistance to chemotherapy and poor outcome	Tourneur L, Delluc S, Lévy V, Valensi F, Radford-Weiss I, Legrand O, Vargaftig J, Boix C, Macintyre EA, Varet B, Chiocchia G, Buzyn A.	Cancer Res	2004	10.1158/0008-5472.CAN-04-2361
	Absence or low expression of fas-associated protein with death domain in acute myeloid leukemia cells predicts resistance to chemotherapy and poor outcome	Tourneur, L., Delluc, S., Lévy, V., Valensi, F., Radford-Weiss, I., Legrand, O., Vargaftig, J., Boix, C., Macintyre, E.A., Varet, B., Chiocchia, G., Buzyn, A.	Cancer Research	2004
	Absorption, metabolism, and excretion of [14C]ponatinib after a single oral dose in humans	Ye, Y.E., Woodward, C.N., Narasimhan, N.I.	Cancer Chemotherapy and Pharmacology	2017
Cochrane	Absorption, metabolism, and excretion of ponatinib after a single oral dose in humans	Ye, YE; Woodward, CN; Narasimhan, NI		2017	10.1007/s00280-017-3240-x
PubMed	Abstracts from the 3rd International Genomic Medicine Conference (3rd IGMC 2015) : Jeddah, Kingdom of Saudi Arabia. 30 November - 3 December 2015	Shay JW, Homma N, Zhou R, Naseer MI, Chaudhary AG, Al-Qahtani M, Hirokawa N, Goudarzi M, Fornace AJ Jr, Baeesa S, Hussain D, Bangash M, Alghamdi F, Schulten HJ, Carracedo A, Khan I, Qashqari H, Madkhali N, Saka M, Saini KS, Jamal A, Al-Maghrabi J, Abuzenadah A, Chaudhary A, Al Qahtani M, Damanhouri G, Alkhatabi H, Goodeve A, Crookes L, Niksic N, Beauchamp N, Abuzenadah AM, Vaught J, Budowle B, As…	BMC Genomics	2016	10.1186/s12864-016-2858-0
	Accelerate the translational research and promote the systems biology study on hematology	Chen, S.-J., Zhao, W.-L., Zhang, X.-W., Yan, X.-J., Zhang, J., Chen, Z.	Journal of Shanghai Jiaotong University (Medical Science)	2012
PubMed	Accelerated leukemogenesis by truncated CBF beta-SMMHC defective in high-affinity binding with RUNX1	Kamikubo Y, Zhao L, Wunderlich M, Corpora T, Hyde RK, Paul TA, Kundu M, Garrett L, Compton S, Huang G, Wolff L, Ito Y, Bushweller J, Mulloy JC, Liu PP.	Cancer Cell	2010	10.1016/j.ccr.2010.03.022
	Accelerated Leukemogenesis by Truncated CBFβ-SMMHC Defective in High-Affinity Binding with RUNX1	Kamikubo, Y., Zhao, L., Wunderlich, M., Corpora, T., Hyde, R.K., Paul, T.A., Kundu, M., Garrett, L., Compton, S., Huang, G., Wolff, L., Ito, Y., Bushweller, J., Mulloy, J.C., Liu, P.P.	Cancer Cell	2010
	Acceleration of chronic myeloproliferation by enforced expression of Meis1 or Meis3 in Icsbp-deficient bone marrow cells	Hara, T., Schwieger, M., Kazama, R., Okamoto, S., Minehata, K., Ziegler, M., Löhler, J., Stocking, C.	Oncogene	2008
	Accuracy evaluation of the C. elegans cancer test (N-NOSE) using a new combined method	Inaba S, Shimozono N, Yabuki H, Enomoto M, Morishita M, Hirotsu T, di Luccio E.	Cancer Treat Res Commun	2021	10.1016/j.ctarc.2021.100370
PubMed	Acid ceramidase promotes drug resistance in acute myeloid leukemia through NF-κB-dependent P-glycoprotein upregulation	Tan SF, Dunton W, Liu X, Fox TE, Morad SAF, Desai D, Doi K, Conaway MR, Amin S, Claxton DF, Wang HG, Kester M, Cabot MC, Feith DJ, Loughran TP Jr.	J Lipid Res	2019	10.1194/jlr.M091876
	Acid ceramidase promotes drug resistance in acute myeloid leukemia through NF-κB-dependent P-glycoprotein upregulation	Tan, S.-F., Dunton, W., Liu, X., Fox, T.E., Morad, S.A.F., Desai, D., Doi, K., Conaway, M.R., Amin, S., Claxton, D.F., Wang, H.-G., Kester, M., Cabot, M.C., Feith, D.J., Loughran, T.P.	Journal of Lipid Research	2019
	ACLY is the novel signaling target of PIP2/PIP3 and Lyn in acute myeloid leukemia	Basappa, J., Citir, M., Zhang, Q., Wang, H.Y., Liu, X., Melnikov, O., Yahya, H., Stein, F., Muller, R., Traynor-Kaplan, A., Schultz, C., Wasik, M.A., Ptasznik, A.	Heliyon	2020
	Acquired and inherited aplastic anemia in childhood. Progress in diagnosis and understanding of the pathogenetic mechanisms	Polychronopoulou-Androulakaki, S., Panagiotou, J.P.	Archives of Hellenic Medicine	2000
	Acquired expression of CblQ367P in mice induces dysplastic myelopoiesis mimicking chronic myelomonocytic leukemia	Nakata, Y., Ueda, T., Nagamachi, A., Yamasaki, N., Ikeda, K.-I., Sera, Y., Takubo, K., Kanai, A., Oda, H., Sanada, M., Ogawa, S., Tsuji, K., Ebihara, Y., Wolff, L., Honda, Z.-I., Suda, T., Inaba, T., Honda, H.	Blood	2017
	Acquired expression of osteopontin selectively promotes enrichment of leukemia stem cells through AKT/mTOR/PTEN/β-catenin pathways in AML cells	Mohammadi, S., Ghaffari, S.H., Shaiegan, M., Zarif, M.N., Nikbakht, M., Akbari Birgani, S., Alimoghadam, K., Ghavamzadeh, A.	Life Sciences	2016
	Acquired PTPN11 mutations occur rarely in adult patients with myelodysplastic syndromes and chronic myelomonocytic leukemia	Loh, M.L., Martinelli, S., Cordeddu, V., Reynolds, M.G., Vattikuti, S., Lee, C.M., Wulfert, M., Germing, U., Haas, P., Niemeyer, C., Beran, M.E., Strom, S., Lübbert, M., Sorcini, M., Estey, E.H., Gattermann, N., Tartaglia, M.	Leukemia Research	2005
	Acquisition of a rare NUP98-BPTF fusion gene associated with recurrence of acute myeloid leukemia	Kawaguchi K, Azumi S, Itakura Y, Takachi T, Ogura T, Horikoshi Y, Suzuki K, Muramatsu H, Hama A, Takahashi Y, Watanabe K.	Pediatr Blood Cancer	2021	10.1002/pbc.29201
PubMed	Action mechanisms of histone deacetylase inhibitors in the treatment of hematological malignancies	Imai Y, Maru Y, Tanaka J.	Cancer Sci	2016	10.1111/cas.13062
	Action mechanisms of histone deacetylase inhibitors in the treatment of hematological malignancies	Imai, Y., Maru, Y., Tanaka, J.	Cancer Science	2016
	Activated Ca2+/calmodulin-dependent protein kinase IIγ is a critical regulator of myeloid leukemia cell proliferation	Si, J., Collins, S.J.	Cancer Research	2008
	Activated human T cells accomplish MHC class II expression through T cell-specific occupation of class II transactivator promoter III	Holling, T.M., Van der Stoep, N., Quinten, E., Van den Elsen, P.J.	Journal of Immunology	2002
PubMed	Activated intrinsic apoptosis pathway is a key related prognostic parameter in acute myeloid leukemia	Hess CJ, Berkhof J, Denkers F, Ossenkoppele GJ, Schouten JP, Oudejans JJ, Waisfisz Q, Schuurhuis GJ.	J Clin Oncol	2007	10.1200/JCO.2006.08.4061
	Activated intrinsic apoptosis pathway is a key related prognostic parameter in acute myeloid leukemia	Hess, C.J., Berkhof, J., Denkers, F., Ossenkoppele, G.J., Schouten, J.P., Oudejans, J.J., Waisfisz, Q., Schuurhuis, G.J.	Journal of Clinical Oncology	2007
Ovid MEDLINE(R)	Activated intrinsic apoptosis pathway is a key related prognostic parameter in acute myeloid leukemia.	Hess, Corine J	Journal of clinical oncology : official journal of the American Society of Clinical Oncology	2007
Embase	Activated pentose phosphate pathway mediated by FBP1 upregulation supports progression of acute myeloid leukemia with high EVI1 expression.	Mizuno H.		2020	http://dx.doi.org/10.1097/HS9.0000000000000404
Embase	Activated pentose phosphate pathway mediated by FBP1 upregulation supports progression of acute myeloid leukemia with high EVI1 expression.	Mizuno H.		2019	http://dx.doi.org/10.1158/1538-7445.SABCS18-2611
PubMed	Activating FLT3 mutants show distinct gain-of-function phenotypes in vitro and a characteristic signaling pathway profile associated with prognosis in acute myeloid leukemia	Janke H, Pastore F, Schumacher D, Herold T, Hopfner KP, Schneider S, Berdel WE, Büchner T, Woermann BJ, Subklewe M, Bohlander SK, Hiddemann W, Spiekermann K, Polzer H.	PLoS One	2014	10.1371/journal.pone.0089560
	Activating FLT3 mutants show distinct gain-of-function phenotypes in vitro and a characteristic signaling pathway profile associated with prognosis in acute Myeloid Leukemia	Janke, H., Pastore, F., Schumacher, D., Herold, T., Hopfner, K.-P., Schneider, S., Berdel, W.E., Büchner, T., Woermann, B.J., Subklewe, M., Bohlander, S.K., Hiddemann, W., Spiekermann, K., Polzer, H.	PLoS ONE	2014
Ovid MEDLINE(R)	Activating FLT3 mutants show distinct gain-of-function phenotypes in vitro and a characteristic signaling pathway profile associated with prognosis in acute myeloid leukemia.	Janke, Hanna	PloS one	2014	https://dx.doi.org/10.1371/journal.pone.0089560
Embase	Activating FLT3 mutants show distinct gain-of-function phenotypes in vitro and a characteristic signaling pathway profile associated with prognosis in acute Myeloid Leukemia.	Janke H.		2014	http://dx.doi.org/10.1371/journal.pone.0089560
Embase	Activating FLT3 mutations display a wide range of transforming potential and a characteristic pathway profile associated with prognosis in acute myeloid leukemia.	Janke H.		2013
	Activating mutations in human acute megakaryoblastic leukemia	Malinge, S., Ragu, C., Della-Valle, V., Pisani, D., Constantinescu, S.N., Perez, C., Villeval, J.L., Reinhardt, D., Landman-Parker, J., Michaux, L., Dastugue, N., Baruchel, A., Vainchenker, W., Bourquin, J.P., Penard-Lacronique, V., Bernard, O.A.	Blood	2008
PubMed	Activating mutations of RTK/ras signal transduction pathway in pediatric acute myeloid leukemia	Meshinchi S, Stirewalt DL, Alonzo TA, Zhang Q, Sweetser DA, Woods WG, Bernstein ID, Arceci RJ, Radich JP.	Blood	2003	10.1182/blood-2003-01-0137
	Activating mutations of RTK/ras signal transduction pathway in pediatric acute myeloid leukemia	Meshinchi, S., Stirewalt, D.L., Alonzo, T.A., Zhang, Q., Sweetser, D.A., Woods, W.G., Bernstein, I.D., Arceci, R.J., Radich, J.P.	Blood	2003
Ovid MEDLINE(R)	Activating mutations of RTK/ras signal transduction pathway in pediatric acute myeloid leukemia.	Meshinchi, Soheil	Blood	2003
	Activating mutations of the Noonan syndrome-associated SHP2/PTPN11 gene in human solid tumors and adult acute myelogenous leukemia	Bentires-Alj, M., Paez, J.G., David, F.S., Keilhack, H., Halmos, B., Naoki, K., Maris, J.M., Richardson, A., Bardelli, A., Sagarbaker, D.J., Richards, W.G., Du, J., Girard, L., Minna, J.D., Loh, M.L., Fisher, D.E., Velculescu, V.E., Vogelstein, B., Meyerson, M., Sellers, W.R., Neel, B.G.	Cancer Research	2004
	Activation of adenosine A2a receptor pathway reduces leukocyte infiltration but enhances edema formation in rat caerulein pancreatitis	Satoh, A., Satoh, K., Masamune, A., Yamagiwa, T., Shimosegawa, T.	Pancreas	2002
PubMed	Activation of FGFR1beta signaling pathway promotes survival, migration and resistance to chemotherapy in acute myeloid leukemia cells	Karajannis MA, Vincent L, Direnzo R, Shmelkov SV, Zhang F, Feldman EJ, Bohlen P, Zhu Z, Sun H, Kussie P, Rafii S.	Leukemia	2006	10.1038/sj.leu.2404203
Ovid MEDLINE(R)	Activation of FGFR1beta signaling pathway promotes survival, migration and resistance to chemotherapy in acute myeloid leukemia cells.	Karajannis, M A	Leukemia	2006
	Activation of FGFR1β signaling pathway promotes survival, migration and resistance to chemotherapy in acute myeloid leukemia cells	Karajannis, M.A., Vincent, L., DiRenzo, R., Shmelkov, S.V., Zhang, F., Feldman, E.J., Bohlen, P., Zhu, Z., Sun, H., Kussie, P., Rafii, S.	Leukemia	2006
PubMed	Activation of hedgehog pathway in acute myeloid leukemia patients	Li Z, Mao S, Jin J.	Int J Clin Exp Pathol	2017
	Activation of hedgehog pathway in acute myeloid leukemia patients	Li, Z., Mao, S., Jin, J.	International Journal of Clinical and Experimental Pathology	2017
Ovid MEDLINE(R)	Activation of hedgehog pathway in acute myeloid leukemia patients.	Li, Zhe	International journal of clinical and experimental pathology	2017
	Activation of hematopoietic growth factor signal transduction pathways by the human oncogene BCR/ABL	Sattler, M., Salgia, R.	Cytokine and Growth Factor Reviews	1997
PubMed	Activation of integrin-linked kinase is a critical prosurvival pathway induced in leukemic cells by bone marrow-derived stromal cells	Tabe Y, Jin L, Tsutsumi-Ishii Y, Xu Y, McQueen T, Priebe W, Mills GB, Ohsaka A, Nagaoka I, Andreeff M, Konopleva M.	Cancer Res	2007	10.1158/0008-5472.CAN-06-3166
	Activation of integrin-linked kinase is a critical prosurvival pathway induced in leukemic cells by bone marrow-derived stromal cells	Tabe, Y., Jin, L., Tsutsumi-Ishii, Y., Xu, Y., McQueen, T., Priebe, W., Mills, G.B., Ohsaka, A., Nagaoka, I., Andreeff, M., Konopleva, M.	Cancer Research	2007
	Activation of intracellular signaling pathways is necessary for an increase in VDR expression and its nuclear translocation	Gocek, E., Kiełbiński, M., Marcinkowska, E.	FEBS Letters	2007
PubMed	Activation of Notch signal pathway is associated with a poorer prognosis in acute myeloid leukemia	Xu X, Zhao Y, Xu M, Dai Q, Meng W, Yang J, Qin R.	Med Oncol	2011	10.1007/s12032-010-9667-0
	Activation of Notch signal pathway is associated with a poorer prognosis in acute myeloid leukemia	Xu, X., Zhao, Y., Xu, M., Dai, Q., Meng, W., Yang, J., Qin, R.	Medical Oncology	2011
Ovid MEDLINE(R)	Activation of Notch signal pathway is associated with a poorer prognosis in acute myeloid leukemia.	Xu, Xin	Medical oncology (Northwood, London, England)	2011	https://dx.doi.org/10.1007/s12032-010-9667-0
PubMed	Activation of nuclear inositide signalling pathways during erythropoietin therapy in low-risk MDS patients	Follo MY, Mongiorgi S, Clissa C, Paolini S, Martinelli G, Martelli AM, Fioravanti G, Manzoli L, Finelli C, Cocco L.	Leukemia	2012	10.1038/leu.2012.133
	Activation of nuclear inositide signalling pathways during erythropoietin therapy in low-risk MDS patients	Follo, M.Y., Mongiorgi, S., Clissa, C., Paolini, S., Martinelli, G., Martelli, A.M., Fioravanti, G., Manzoli, L., Finelli, C., Cocco, L.	Leukemia	2012
	Activation of poly(ADP-ribose) polymerase-1 is a central mechanism of lipopolysaccharide-induced acute lung inflammation	Liaudet, L., Pacher, P.Á.L., Mabley, J.G., Virág, L., Soriano, F.G., Haskó, G., Szabó, C.	American Journal of Respiratory and Critical Care Medicine	2002
PubMed	Activation of Raf1 and the ERK pathway in response to l-ascorbic acid in acute myeloid leukemia cells	Park S, Park CH, Hahm ER, Kim K, Kimler BF, Lee SJ, Park HK, Lee SH, Kim WS, Jung CW, Park K, Riordan HD, Lee JH.	Cell Signal	2005	10.1016/j.cellsig.2004.06.006
	Activation of Raf1 and the ERK pathway in response to L-ascorbic acid in acute myeloid leukemia cells	Park, S., Park, C.H., Hahm, E.-R., Kim, K., Kimler, B.F., Lee, S.J., Park, H.K., Lee, S.-H., Kim, W.S., Jung, C.W., Park, K., Riordan, H.D., Lee, J.-H.	Cellular Signalling	2005
Ovid MEDLINE(R)	Activation of Raf1 and the ERK pathway in response to l-ascorbic acid in acute myeloid leukemia cells.	Park, Seyeon	Cellular signalling	2005
PubMed	Activation of SIRT6 by DNA hypomethylating agents and clinical consequences on combination therapy in leukemia	Carraway HE, Malkaram SA, Cen Y, Shatnawi A, Fan J, Ali HEA, Abd Elmageed ZY, Buttolph T, Denvir J, Primerano DA, Fandy TE.	Sci Rep	2020	10.1038/s41598-020-67170-8
	Activation of SIRT6 by DNA hypomethylating agents and clinical consequences on combination therapy in leukemia	Carraway, H.E., Malkaram, S.A., Cen, Y., Shatnawi, A., Fan, J., Ali, H.E.A., Abd Elmageed, Z.Y., Buttolph, T., Denvir, J., Primerano, D.A., Fandy, T.E.	Scientific Reports	2020
PubMed	Activation of the Intracellular Pattern Recognition Receptor NOD2 Promotes Acute Myeloid Leukemia (AML) Cell Apoptosis and Provides a Survival Advantage in an Animal Model of AML	Buteyn NJ, Santhanam R, Merchand-Reyes G, Murugesan RA, Dettorre GM, Byrd JC, Sarkar A, Vasu S, Mundy-Bosse BL, Butchar JP, Tridandapani S.	J Immunol	2020	10.4049/jimmunol.1900885
	Activation of the intracellular pattern recognition receptor NOD2 promotes acute myeloid leukemia (AML) cell apoptosis and provides a survival advantage in an animal model of AML	Buteyn, N.J., Santhanam, R., Merchand-Reyes, G., Murugesan, R.A., Dettorre, G.M., Byrd, J.C., Sarkar, A., Vasu, S., Mundy-Bosse, B.L., Butchar, J.P., Tridandapani, S.	Journal of Immunology	2020
PubMed	Activation of the NF-kappaB pathway by the leukemogenic TEL-Jak2 and TEL-Abl fusion proteins leads to the accumulation of antiapoptotic IAP proteins and involves IKKalpha	Malinge S, Monni R, Bernard O, Penard-Lacronique V.	Oncogene	2006	10.1038/sj.onc.1209390
	Activation of the NF-κB pathway by the leukemogenic TEL-Jak2 and TEL-Abl fusion proteins leads to the accumulation of antiapoptotic IAP proteins and involves IKKα	Malinge, S., Monni, R., Bernard, O., Penard-Lacronique, V.	Oncogene	2006
PubMed	Activation of the RAS pathway is predictive for a chemosensitive phenotype of acute myelogenous leukemia blasts	Illmer T, Thiede C, Fredersdorf A, Stadler S, Neubauer A, Ehninger G, Schaich M.	Clin Cancer Res	2005	10.1158/1078-0432.CCR-04-2232
	Activation of the RAS pathway is predictive for a chemosensitive phenotype of acute myelogenous leukemia blasts	Illmer, T., Thiede, C., Fredersdorf, A., Stadler, S., Neubauer, A., Ehninger, G., Schaich, M.	Clinical Cancer Research	2005
Ovid MEDLINE(R)	Activation of the RAS pathway is predictive for a chemosensitive phenotype of acute myelogenous leukemia blasts.	Illmer, Thomas	Clinical cancer research : an official journal of the American Association for Cancer Research	2005
PubMed	Activation of the unfolded protein response in human acute myeloid leukemia	Schardt JA, Mueller BU, Pabst T.	Methods Enzymol	2011	10.1016/B978-0-12-385116-1.00013-3
	Activation of the unfolded protein response in human acute myeloid leukemia	Schardt, J.A., Mueller, B.U., Pabst, T.	Methods in Enzymology	2011
PubMed	Activation of Wnt signaling in cKit-ITD mediated transformation and imatinib sensitivity in acute myeloid leukemia	Tickenbrock L, Hehn S, Sargin B, Evers G, Ng PR, Choudhary C, Berdel WE, Müller-Tidow C, Serve H.	Int J Hematol	2008	10.1007/s12185-008-0141-0
	Activation of Wnt signaling in cKit-ITD mediated transformation and imatinib sensitivity in acute myeloid leukemia	Tickenbrock, L., Hehn, S., Sargin, B., Evers, G., Ng, P.R., Choudhary, C., Berdel, W.E., Müller-Tidow, C., Serve, H.	International Journal of Hematology	2008
PubMed	Active hexose-correlated compound enhances extrinsic-pathway-mediated apoptosis of Acute Myeloid Leukemic cells	Fatehchand K, Santhanam R, Shen B, Erickson EL, Gautam S, Elavazhagan S, Mo X, Belay T, Tridandapani S, Butchar JP.	PLoS One	2017	10.1371/journal.pone.0181729
	Active hexose-correlated compound enhances extrinsic-pathway-mediated apoptosis of Acute Myeloid Leukemic cells	Fatehchand, K., Santhanam, R., Shen, B., Erickson, E.L., Gautam, S., Elavazhagan, S., Mo, X., Belay, T., Tridandapani, S., Butchar, J.P.	PLoS ONE	2017
Ovid MEDLINE(R)	Active hexose-correlated compound enhances extrinsic-pathway-mediated apoptosis of Acute Myeloid Leukemic cells.	Fatehchand, Kavin	PloS one	2017	https://dx.doi.org/10.1371/journal.pone.0181729
Embase	Active hexose-correlated compound enhances extrinsic-pathway-mediated apoptosis of Acute Myeloid Leukemic cells.	Fatehchand K.		2017	http://dx.doi.org/10.1371/journal.pone.0181729
PubMed	Activity of Bruton's tyrosine-kinase inhibitor ibrutinib in patients with CD117-positive acute myeloid leukaemia: a mechanistic study using patient-derived blast cells	Rushworth SA, Pillinger G, Abdul-Aziz A, Piddock R, Shafat MS, Murray MY, Zaitseva L, Lawes MJ, MacEwan DJ, Bowles KM.	Lancet Haematol	2015	10.1016/S2352-3026(15)00046-0
	Activity of Bruton's tyrosine-kinase inhibitor ibrutinib in patients with CD117-positive acute myeloid leukaemia: a mechanistic study using patient-derived blast cells	Rushworth, S.A., Pillinger, G., Abdul-Aziz, A., Piddock, R., Shafat, M.S., Murray, M.Y., Zaitseva, L., Lawes, M.J., MacEwan, D.J., Bowles, K.M.	The Lancet Haematology	2015
	Activity of farnesyl protein transferase inhibitor SCH66336 against BCR/ABL-induced murine leukemia primary cells from patients with chronic myeloid leukemia	Peters, D.G., Hoover, R.R., Gerlach, M.J., Koh, E.Y., Zhang, H., Choe, K., Kirschmeier, P., Bishop, W.R., Daley, G.Q.	Blood	2001
	Activity of Wnt signalling in CML and aLL cells	Li, Q.-C., Xie, C.-Y., Liu, S.-L., Fang, C.-Q., Zhao, C.	Chinese Journal of Cancer Prevention and Treatment	2010
	ACTL6A interacts with p53 in acute promyelocytic leukemia cell lines to affect differentiation via the Sox2/Notch1 signaling pathway	Zhong, P.-Q., Zhong, L., Yao, J.-J., Liu, D.-D., Yuan, Z., Liu, J.-M., Chen, M., Yao, S.-F., Zhao, Y., Liu, L., Li, L.-W., Liu, B.-Z.	Cellular Signalling	2019
	Acute and potentially persistent effects of scuba diving on the blood transcriptome of experienced divers	Eftedal, I., Ljubkovic, M., Flatberg, A., Jørgensen, A., Brubakk, A.O., Dujic, Z.	Physiological Genomics	2013
	Acute exposure to air pollution particulate matter aggravates experimental myocardial infarction in mice by potentiating cytokine secretion from lung macrophages	Marchini, T., Wolf, D., Michel, N.A., Mauler, M., Dufner, B., Hoppe, N., Beckert, J., Jäckel, M., Magnani, N., Duerschmied, D., Tasat, D., Alvarez, S., Reinöhl, J., von zur Muhlen, C., Idzko, M., Bode, C., Hilgendorf, I., Evelson, P., Zirlik, A.	Basic Research in Cardiology	2016
	Acute generalized exanthematous pustulosis associated with STI571 in a patient with chronic myeloid leukemia	Brouard, M.C., Prins, C., Mach-Pascual, S., Saurat, J.H.	Dermatology	2001
	Acute heat stress and thermal acclimation induce CCAAT/enhancer-binding protein delta in the goby Gillichthys mirabilis	Buckley, B.A.	Journal of Comparative Physiology B: Biochemical, Systemic, and Environmental Physiology	2011
	Acute leukaemia	Okikiolu, J., Dillon, R., Raj, K.	Medicine (United Kingdom)	2021
	Acute leukaemia	Mwirigi, A., Dillon, R., Raj, K.	Medicine (United Kingdom)	2017
	Acute leukaemia	Raj, K.	Medicine (United Kingdom)	2013
PubMed	Acute leukemia cells resistant to PI3K/mTOR inhibition display upregulation of P2RY14 expression	Shah K, Moharram SA, Kazi JU.	Clin Epigenetics	2018	10.1186/s13148-018-0516-x
	Acute leukemia cells resistant to PI3K/mTOR inhibition display upregulation of P2RY14 expression	Shah, K., Moharram, S.A., Kazi, J.U.	Clinical Epigenetics	2018
	Acute leukemia of dendritic cell lineage in childhood: Incidence, biological characteristics and outcome	Rossi, J.G., Felice, M.S., Bernasconi, A.R., Ribas, A.E., Gallego, M.S., Somardzic, A.E., Alfaro, E.M., Alonso, C.N.	Leukemia and Lymphoma	2006
	Acute leukemia of hybrid phenotype: T lymphoid and myelomonocytic markers	González, M., Alvarez de Mon, M., San Miguel, J.F., Casas, J., Durantez, A., Borrasca, A.L.	Clinical Immunology and Immunopathology	1985
	Acute loss of TET function results in aggressive myeloid cancer in mice	An, J., González-Avalos, E., Chawla, A., Jeong, M., López-Moyado, I.F., Li, W., Goodell, M.A., Chavez, L., Ko, M., Rao, A.	Nature Communications	2015
	Acute lymphoblastic leukemia (ALL)	Paz-Priel, I., Friedman, A.D.	Molecular Oncology: Causes of Cancer and Targets for Treatment	2015
PubMed	Acute myeloblastic leukemic cells acquire cellular cytotoxicity under genotoxic stress: implication of granzyme B and perforin	Bruno AP, Lautier D, d'Orgeix AT, Laurent G, Quillet-Mary A.	Blood	2000
	Acute myeloblastic leukemic cells acquire cellular cytotoxicity under genotoxic stress: Implication of granzyme B and perforin	Bruno, A.P., Lautier, D., Thonel De D'Orgeix, A., Laurent, G., Quillet-Mary, A.	Blood	2000
	Acute myelogenous leukemia blasts as accessory cells during in vitro T lymphocyte activation	Bruserud, O., Ulvestad, E.	Cellular Immunology	2000
PubMed	Acute myelogenous leukemia-derived SMAD4 mutations target the protein to ubiquitin-proteasome degradation	Yang L, Wang N, Tang Y, Cao X, Wan M.	Hum Mutat	2006	10.1002/humu.20387
	Acute myelogenous leukemia-derived SMAD4 mutations target the protein to ubiquitin-proteasome degradation	Yang, L., Wang, N., Tang, Y., Cao, X., Wan, M.	Human Mutation	2006
	Acute myeloid leukaemia	Khwaja, A., Bjorkholm, M., Gale, R.E., Levine, R.L., Jordan, C.T., Ehninger, G., Bloomfield, C.D., Estey, E., Burnett, A., Cornelissen, J.J., Scheinberg, D.A., Bouscary, D., Linch, D.C.	Nature Reviews Disease Primers	2016
	Acute myeloid leukaemia - therapy - past, present and future	Faduola, P., Hakim, A., Mansnérus, J., Imai, A., O'Neill, R.	Translational Biomedicine	2013
	Acute myeloid leukaemia: How to combine multiple tools	Merino, A., Boldú, L., Ermens, A.	International Journal of Laboratory Hematology	2018
	Acute myeloid leukaemia: Optimal management and recent developments	Villela, L., Bolaños-Meade, J.	Drugs	2011
	Acute Myeloid Leukemia	Wolach, O., Stone, R.M.	Targeted Therapy in Translational Cancer Research	2015
	Acute Myeloid Leukemia	Arceci, R.J., Berman, J.N., Meshinchi, S.	Cancer Genomics: From Bench to Personalized Medicine	2013
	Acute myeloid leukemia	Rubnitz, J.E., Inaba, H., Ribeiro, R.C.	Childhood Leukemias, Third Edition	2010
PubMed	Acute myeloid leukemia - strategies and challenges for targeting oncogenic Hedgehog/GLI signaling	Aberger F, Hutterer E, Sternberg C, Del Burgo PJ, Hartmann TN.	Cell Commun Signal	2017	10.1186/s12964-017-0163-4
	Acute myeloid leukemia - Strategies and challenges for targeting oncogenic Hedgehog/GLI signaling	Aberger, F., Hutterer, E., Sternberg, C., Del Burgo, P.J., Hartmann, T.N.	Cell Communication and Signaling	2017
	Acute myeloid leukemia after breast cancer: Therapy related or host associated?	Beadle, G.F., Francesconi, A., Baade, P.	European journal of Clinical and Medical Oncology	2010
	Acute myeloid leukemia and artificial intelligence, algorithms and new scores	Radakovich, N., Cortese, M., Nazha, A.	Best Practice and Research: Clinical Haematology	2020
PubMed	Acute myeloid leukemia and the Wnt pathway	Eaves CJ, Humphries RK.	N Engl J Med	2010	10.1056/NEJMcibr1003522
	Acute myeloid leukemia and the Wnt pathway	Eaves, C.J., Humphries, R.K.	New England Journal of Medicine	2010
PubMed	Acute myeloid leukemia cell membrane-coated nanoparticles for cancer vaccination immunotherapy	Johnson DT, Zhou J, Kroll AV, Fang RH, Yan M, Xiao C, Chen X, Kline J, Zhang L, Zhang DE.	Leukemia	2022	10.1038/s41375-021-01432-w
	Acute myeloid leukemia cell-derived extracellular vesicles carrying microRNA-548ac regulate hematopoietic function via the TRIM28/STAT3 pathway	Zhao C, Zhao Y, Zhao J, Meng G, Huang S, Liu Y, Wang S, Qi L.	Cancer Gene Ther	2022	10.1038/s41417-021-00378-6
	Acute Myeloid Leukemia Cells Express ICOS Ligand to Promote the Expansion of Regulatory T Cells	Han, Y., Dong, Y., Yang, Q., Xu, W., Jiang, S., Yu, Z., Yu, K., Zhang, S.	Frontiers in Immunology	2018
PubMed	Acute myeloid leukemia cells require 6-phosphogluconate dehydrogenase for cell growth and NADPH-dependent metabolic reprogramming	Bhanot H, Weisberg EL, Reddy MM, Nonami A, Neuberg D, Stone RM, Podar K, Salgia R, Griffin JD, Sattler M.	Oncotarget	2017	10.18632/oncotarget.18797
PubMed	Acute myeloid leukemia cells secrete microRNA-4532-containing exosomes to mediate normal hematopoiesis in hematopoietic stem cells by activating the LDOC1-dependent STAT3 signaling pathway	Zhao C, Du F, Zhao Y, Wang S, Qi L.	Stem Cell Res Ther	2019	10.1186/s13287-019-1475-7
	Acute myeloid leukemia cells secrete microRNA-4532-containing exosomes to mediate normal hematopoiesis in hematopoietic stem cells by activating the LDOC1-dependent STAT3 signaling pathway	Zhao, C., Du, F., Zhao, Y., Wang, S., Qi, L.	Stem Cell Research and Therapy	2019
Ovid MEDLINE(R)	Acute myeloid leukemia cells secrete microRNA-4532-containing exosomes to mediate normal hematopoiesis in hematopoietic stem cells by activating the LDOC1-dependent STAT3 signaling pathway.	Zhao, Chen	Stem cell research & therapy	2019	https://dx.doi.org/10.1186/s13287-019-1475-7
Embase	Acute myeloid leukemia cells secrete microRNA-4532-containing exosomes to mediate normal hematopoiesis in hematopoietic stem cells by activating the LDOC1-dependent STAT3 signaling pathway.	Zhao C.		2019	http://dx.doi.org/10.1186/s13287-019-1475-7
	Acute myeloid leukemia driven by the CALM-AF10 fusion gene is dependent on BMI1	Barbosa, K., Deshpande, A., Chen, B.-R., Ghosh, A., Sun, Y., Dutta, S., Weetall, M., Dixon, J., Armstrong, S.A., Bohlander, S.K., Deshpande, A.J.	Experimental Hematology	2019
	Acute myeloid leukemia exhibiting clonal instability during treatment: Implications for measurable residual disease assessments	Simonsen AT, Meggendorfer M, Hansen MH, Nederby L, Koch S, Hansen M, Rosenberg CA, Kern W, Nyvold CG, Aggerholm A, Haferlach T, Ommen HB.	Exp Hematol	2022	10.1016/j.exphem.2022.01.001
PubMed	Acute myeloid leukemia fusion proteins deregulate genes involved in stem cell maintenance and DNA repair	Alcalay M, Meani N, Gelmetti V, Fantozzi A, Fagioli M, Orleth A, Riganelli D, Sebastiani C, Cappelli E, Casciari C, Sciurpi MT, Mariano AR, Minardi SP, Luzi L, Muller H, Di Fiore PP, Frosina G, Pelicci PG.	J Clin Invest	2003	10.1172/JCI17595
	Acute myeloid leukemia fusion proteins deregulate genes involved in stem cell maintenance and DNA repair	Alcalay, M., Meani, N., Gelmetti, V., Fantozzi, A., Fagioli, M., Orleth, A., Riganelli, D., Sebastiani, C., Cappelli, E., Casciari, C., Sciurpi, M.T., Mariano, A.R., Minardi, S.P., Luzi, L., Muller, H., Di Fiore, P.P., Frosina, G., Pelicci, P.G.	Journal of Clinical Investigation	2003
PubMed	Acute myeloid leukemia in children and adolescents: identification of new molecular targets brings promise of new therapies	Kolb EA, Meshinchi S.	Hematology Am Soc Hematol Educ Program	2015	10.1182/asheducation-2015.1.507
	Acute myeloid leukemia in children and adolescents: Identification of new molecular targets brings promise of new therapies	Kolb, E.A., Meshinchi, S.	Hematology (United States)	2015
	Acute myeloid leukemia induced by graded reduction of a lineage-specific transcription factor, PU.1	Rosenbauer, F., Wagner, K., Kutok, J.L., Iwasaki, H., Le Beau, M.M., Okuno, Y., Akashi, K., Fiering, S., Tenen, D.G.	Nature Genetics	2004
Embase	Acute myeloid leukemia induced T cell suppression can be reversed by inhibition of the MAPK pathway.	Moshofsky K.		2019	http://dx.doi.org/10.1186/s40425-019-0764-0
PubMed	Acute myeloid leukemia is characterized by Wnt pathway inhibitor promoter hypermethylation	Griffiths EA, Gore SD, Hooker C, McDevitt MA, Karp JE, Smith BD, Mohammad HP, Ye Y, Herman JG, Carraway HE.	Leuk Lymphoma	2010	10.3109/10428194.2010.496505
	Acute myeloid leukemia is characterized by Wnt pathway inhibitor promoter hypermethylation	Griffiths, E.A., Gore, S.D., Hooker, C., McDevitt, M.A., Karp, J.E., Smith, B.D., Mohammad, H.P., Ye, Y., Herman, J.G., Carraway, H.E.	Leukemia and Lymphoma	2010
Ovid MEDLINE(R)	Acute myeloid leukemia is characterized by Wnt pathway inhibitor promoter hypermethylation.	Griffiths, Elizabeth A	Leukemia & lymphoma	2010	https://dx.doi.org/10.3109/10428194.2010.496505
PubMed	Acute Myeloid Leukemia Mutations and Future Mechanistic Target to Overcome Resistance	Uddin R, Darwish NHE, Mousa SA.	Curr Treat Options Oncol	2021	10.1007/s11864-021-00880-x
	Acute myeloid leukemia ontogeny is defined by distinct somatic mutations	Lindsley, R.C., Mar, B.G., Mazzola, E., Grauman, P.V., Shareef, S., Allen, S.L., Pigneux, A., Wetzler, M., Stuart, R.K., Erba, H.P., Damon, L.E., Powell, B.L., Lindeman, N., Steensma, D.P., Wadleigh, M., DeAngelo, D.J., Neuberg, D., Stone, R.M., Ebert, B.L.	Blood	2015
PubMed	Acute myeloid leukemia or myelodysplastic syndrome with chromosome 17 abnormalities and long-term outcomes with or without hematopoietic stem cell transplantation	Britt A, Mohyuddin GR, McClune B, Singh A, Lin T, Ganguly S, Abhyankar S, Shune L, McGuirk J, Skikne B, Godwin A, Pessetto Z, Golem S, Divine C, Dias A.	Leuk Res	2020	10.1016/j.leukres.2020.106402
	Acute myeloid leukemia or myelodysplastic syndrome with chromosome 17 abnormalities and long-term outcomes with or without hematopoietic stem cell transplantation	Britt, A., Mohyuddin, G.R., McClune, B., Singh, A., Lin, T., Ganguly, S., Abhyankar, S., Shune, L., McGuirk, J., Skikne, B., Godwin, A., Pessetto, Z., Golem, S., Divine, C., Dias, A.	Leukemia Research	2020
PubMed	Acute myeloid leukemia outcome: role of nucleotide excision repair polymorphisms in intermediate risk patients	Strom SS, Estey E, Outschoorn UM, Garcia-Manero G.	Leuk Lymphoma	2010	10.3109/10428190903582804
	Acute myeloid leukemia outcome: Role of nucleotide excision repair polymorphisms in intermediate risk patients	Strom, S.S., Estey, E., Outschoorn, U.M., Garcia-Manero, G.	Leukemia and Lymphoma	2010
	Acute myeloid leukemia requires Hhex to enable PRC2-mediated epigenetic repression of Cdkn2a	Shields, B.J., Jackson, J.T., Metcalf, D., Shi, W., Huang, Q., Garnham, A.L., Glaser, S.P., Beck, D., Pimanda, J.E., Bogue, C.W., Smyth, G.K., Alexander, W.S., McCormack, M.P.	Genes and Development	2016
	Acute myeloid leukemia stem cell markers in prognosis and targeted therapy: Potential impact of BMI-1, TIM-3 and CLL-1	Darwish, N.H.E., Sudha, T., Godugu, K., Elbaz, O., Abdelghaffar, H.A., Hassan, E.E.A., Mousa, S.A.	Oncotarget	2016
	Acute myeloid leukemia stem cell markers in prognosis and targeted therapy: Potential impact of BMI-1, TIM-3 and CLL-1	Darwish, N. H. E., Sudha, T., Godugu, K., Elbaz, O., Abdelghaffar, H. A., Hassan, E. E. A., Mousa, S. A.	Oncotarget	2016	10.18632/oncotarget.11063
PubMed	Acute myeloid leukemia subgroups identified by pathway-restricted gene expression signatures	Serrano E, Lasa A, Perea G, Carnicer MJ, Brunet S, Aventín A, Sierra J, Nomdedéu JF.	Acta Haematol	2006	10.1159/000093636
	Acute myeloid leukemia subgroups identified by pathway-restricted gene expression signatures	Serrano, E., Lasa, A., Perea, G., Carnicer, M.J., Brunet, S., Aventín, A., Sierra, J., Nomdedéu, J.F.	Acta Haematologica	2006
Ovid MEDLINE(R)	Acute myeloid leukemia subgroups identified by pathway-restricted gene expression signatures.	Serrano, Elena	Acta haematologica	2006
	Acute myeloid leukemia with cup-like blasts and FLT3-ITD and NPM1 mutations mimics features of acute promyelocytic leukemia: a case of durable remission after sorafenib and low-dose cytarabine	Sun J, Ning S, Feng R, Li J, Wang T, Xing B, Zhu X, Zhao Y, Pei L, Liu H.	Anticancer Drugs	2022	10.1097/CAD.0000000000001228
	Acute myeloid leukemia with infiltration of thyroid gland complicating Hashimoto's thyroiditis	Nakayama, S., Yokote, T., Kobayashi, K., Hirata, Y., Hiraiwa, T., Akioka, T., Miyoshi, T., Takubo, T., Tsuji, M., Hanafusa, T.	Endocrine	2009
	Acute myeloid leukemia with myelodysplasia-related changes and blasts of the mixed T/myeloid phenotype: a case report	Sheng XF, Hong LL, Huang FY, Zhuang HF.	J Int Med Res	2022	10.1177/03000605221122741
PubMed	Acute myeloid leukemia with t(9;11)(p21-22;q23): common properties of dysregulated ras pathway signaling and genomic progression characterize de novo and therapy-related cases	Chandra P, Luthra R, Zuo Z, Yao H, Ravandi F, Reddy N, Garcia-Manero G, Kantarjian H, Jones D.	Am J Clin Pathol	2010	10.1309/AJCPGII1TT4NYOGI
	Acute myeloid leukemia with t(9;11)(p21-22;q23): Common properties of dysregulated Ras pathway signaling and genomic progression characterize de novo and therapy-related cases	Chandra, P., Luthra, R., Zuo, Z., Yao, H., Ravandi, F., Reddy, N., Garcia-Manero, G., Kantarjian, H., Jones, D.	American Journal of Clinical Pathology	2010
Ovid MEDLINE(R)	Acute myeloid leukemia with t(9;11)(p21-22;q23): common properties of dysregulated ras pathway signaling and genomic progression characterize de novo and therapy-related cases.	Chandra, Pranil	American journal of clinical pathology	2010	https://dx.doi.org/10.1309/AJCPGII1TT4NYOGI
PubMed	Acute myeloid leukemia-associated Mkl1 (Mrtf-a) is a key regulator of mammary gland function	Sun Y, Boyd K, Xu W, Ma J, Jackson CW, Fu A, Shillingford JM, Robinson GW, Hennighausen L, Hitzler JK, Ma Z, Morris SW.	Mol Cell Biol	2006	10.1128/MCB.00024-06
	Acute myeloid leukemia-associated Mkl1 (Mrtf-a) is a key regulator of mammary gland function	Sun, Y., Boyd, K., Xu, W., Ma, J., Jackson, C.W., Fu, A., Shillingford, J.M., Robinson, G.W., Hennighausen, L., Hitzler, J.K., Ma, Z., Morris, S.W.	Molecular and Cellular Biology	2006
PubMed	Acute myeloid leukemia-induced functional inhibition of healthy CD34+ hematopoietic stem and progenitor cells	Jäger P, Geyh S, Twarock S, Cadeddu RP, Rabes P, Koch A, Maus U, Hesper T, Zilkens C, Rautenberg C, Bormann F, Köhrer K, Petzsch P, Wieczorek D, Betz B, Surowy H, Hildebrandt B, Germing U, Kobbe G, Haas R, Schroeder T.	Stem Cells	2021	10.1002/stem.3387
	Acute myeloid leukemia-induced functional inhibition of healthy CD34+ hematopoietic stem and progenitor cells	Jäger, P., Geyh, S., Twarock, S., Cadeddu, R.-P., Rabes, P., Koch, A., Maus, U., Hesper, T., Zilkens, C., Rautenberg, C., Bormann, F., Köhrer, K., Petzsch, P., Wieczorek, D., Betz, B., Surowy, H., Hildebrandt, B., Germing, U., Kobbe, G., Haas, R., Schroeder, T.	Stem Cells	2021
PubMed	Acute myeloid leukemia-induced functional inhibition of healthy CD34+ hematopoietic stem and progenitor cells	Jäger P, Geyh S, Twarock S, Cadeddu RP, Rabes P, Koch A, Maus U, Hesper T, Zilkens C, Rautenberg C, Bormann F, Köhrer K, Petzsch P, Wieczorek D, Betz B, Surowy H, Hildebrandt B, Germing U, Kobbe G, Haas R, Schroeder T.	Stem Cells	2021	10.1002/stem.3387
PubMed	Acute myeloid leukemia-induced T-cell suppression can be reversed by inhibition of the MAPK pathway	Moshofsky KB, Cho HJ, Wu G, Romine KA, Newman MT, Kosaka Y, McWeeney SK, Lind EF.	Blood Adv	2019	10.1182/bloodadvances.2019000574
Ovid MEDLINE(R)	Acute myeloid leukemia-induced T-cell suppression can be reversed by inhibition of the MAPK pathway.	Moshofsky, Kaycee B	Blood advances	2019	https://dx.doi.org/10.1182/bloodadvances.2019000574
Embase	Acute myeloid leukemia-induced T-cell suppression can be reversed by inhibition of the MAPK pathway.	Moshofsky K.B.		2019	http://dx.doi.org/10.1182/bloodadvances.2019000574
	Acute myeloid leukemia–induced T-cell suppression can be reversed by inhibition of the MAPK pathway	Moshofsky, K.B., Cho, H.J., Wu, G., Romine, K.A., Newman, M.T., Kosaka, Y., McWeeney, S.K., Lind, E.F.	Blood Advances	2019
	Acute myeloid leukemia: Advances in diagnosis and classification	Hasserjian, R.P.	International Journal of Laboratory Hematology	2013
	Acute myeloid leukemia: advancing clinical trials and promising therapeutics	Daver, N., Cortes, J., Kantarjian, H., Ravandi, F.	Expert Review of Hematology	2016
	Acute myeloid leukemia: From molecular pathogenesis to oral targeted therapies	Chung, C.	U.S. Pharmacist	2019
	Acute Myeloid Leukemia: Past, Present, and Prospects for the Future	Short, N.J., Ravandi, F.	Clinical Lymphoma, Myeloma and Leukemia	2016
PubMed	Acute myeloid leukemia: therapeutic targeting of stem cells	Pabon CM, Abbas HA, Konopleva M.	Expert Opin Ther Targets	2022	10.1080/14728222.2022.2083957
	Acute myeloid leukemia: Treatment and research outlook for 2021 and the MD Anderson approach	Kantarjian, H.M., Kadia, T.M., DiNardo, C.D., Welch, M.A., Ravandi, F.	Cancer	2021
	Acute myeloid leukemia.	Appelbaum, F.R., Rowe, J.M., Radich, J., Dick, J.E.	Hematology / the Education Program of the American Society of Hematology. American Society of Hematology. Education Program	2001
	Acute Nonlymphocytic Leukemia: Expression in Cells Restricted to Granulocytic and Monocytic Differentiation	Fialkow, P.J., Singer, J.W., Adamson, J.W., Berkow, R.L., Friedman, J.M., Jacobson, R.J., Moohr, J.W.	New England Journal of Medicine	1979
	Acute pancreatitis: Hypertonic saline increases heat shock proteins 70 and 90 and reduces neutrophil infiltration in lung injury	Moretti, A.I.S., Rios, E.C.S., Soriano, F.G., De Souza, H.P., Abatepaulo, F., Barbeiro, D.F., Velasco, I.T.	Pancreas	2009
	Acute promyelocytic leukemia: Cellular and molecular basis of differentiation and apoptosis	Chen, Z., Wang, Z.-Y., Chen, S.-J.	Pharmacology and Therapeutics	1997
PubMed	Acute promyelocytic leukemia: Immunophenotype and differential diagnosis by flow cytometry	Fang H, Wang SA, Hu S, Konoplev SN, Mo H, Liu W, Zuo Z, Xu J, Jorgensen JL, Yin CC, El Hussein S, Jelloul FZ, Tang Z, Medeiros LJ, Wang W.	Cytometry B Clin Cytom	2022	10.1002/cyto.b.22085
PubMed	Acute promyelocytic leukemia: PML/RARalpha and the leukemic stem cell	Puccetti E, Ruthardt M.	Leukemia	2004	10.1038/sj.leu.2403367
	Acute promyelocytic leukemia: PML/RARα and the leukemic stem cell	Puccetti, E., Ruthardt, M.	Leukemia	2004
	Acute treatment with relaxin protects the kidney against ischaemia/reperfusion injury	Collino, M., Rogazzo, M., Pini, A., Benetti, E., Rosa, A.C., Chiazza, F., Fantozzi, R., Bani, D., Masini, E.	Journal of Cellular and Molecular Medicine	2013
	Acute unclassified leukemia originating from undifferentiated cells with the aberrant rearrangement and expression of immunoglobulin and T-cell receptor genes	Asou, N., Suzushima, H., Hattori, T., Nishikawa, K., Wang, J.-X., Okubo, T., Oura, K., Sato, M., Kawano, F., Shido, T., Takatsuki, K.	Leukemia	1991
PubMed	ADAM28 promotes tumor growth and dissemination of acute myeloid leukemia through IGFBP-3 degradation and IGF-I-induced cell proliferation	Zhang JM, Wang CC, Zhang GC, Jiang Q, Yang SM, Fu HX, Wang QM, Zhu XL, Zhu HH, Jiang H, Wang Y, Lv M, Lu J, Chen H, Han W, Chang YJ, Kong Y, Xu LP, Liu KY, Huang XJ, Zhang XH.	Cancer Lett	2019	10.1016/j.canlet.2018.10.028
PubMed	Adamantyl-substituted retinoid-related molecules induce apoptosis in human acute myelogenous leukemia cells	Farhana L, Dawson MI, Xia Z, Aboukameel A, Xu L, Liu G, Das JK, Hatfield J, Levi E, Mohammad R, Fontana JA.	Mol Cancer Ther	2010	10.1158/1535-7163.MCT-10-0546
	Adamantyl-substituted retinoid-related molecules induce apoptosis in human acute myelogenous leukemia cells	Farhana, L., Dawson, M.I., Xia, Z., Aboukameel, A., Xu, L., Liu, G., Das, J.K., Hatfield, J., Levi, E., Mohammad, R., Fontana, J.A.	Molecular Cancer Therapeutics	2010
PubMed	Adaptive resistance: a tumor strategy to evade immune attack	Yao S, Chen L.	Eur J Immunol	2013	10.1002/eji.201243275
	Adaptive resistance: A tumor strategy to evade immune attack	Yao, S., Chen, L.	European Journal of Immunology	2013
Embase	ADAR1 is involved in the proliferation of acute myeloid leukemia probably via regulating the wnt pathway.	Li X.		2017
PubMed	ADAR1 may be involved in the proliferation of acute myeloid leukemia cells via regulation of the Wnt pathway	Xiao H, Cheng Q, Wu X, Tang Y, Liu J, Li X.	Cancer Manag Res	2019	10.2147/CMAR.S210504
	ADAR1 may be involved in the proliferation of acute myeloid leukemia cells via regulation of the wnt pathway	Xiao, H., Cheng, Q., Wu, X., Tang, Y., Liu, J., Li, X.	Cancer Management and Research	2019
Ovid MEDLINE(R)	ADAR1 may be involved in the proliferation of acute myeloid leukemia cells via regulation of the Wnt pathway.	Xiao, Han	Cancer management and research	2019	https://dx.doi.org/10.2147/CMAR.S210504
Embase	ADAR1 may be involved in the proliferation of acute myeloid leukemia cells via regulation of the wnt pathway.	Xiao H.		2019	http://dx.doi.org/10.2147/CMAR.S210504
PubMed	Addiction to DUSP1 protects JAK2V617F-driven polycythemia vera progenitors against inflammatory stress and DNA damage, allowing chronic proliferation	Stetka J, Vyhlidalova P, Lanikova L, Koralkova P, Gursky J, Hlusi A, Flodr P, Hubackova S, Bartek J, Hodny Z, Divoky V.	Oncogene	2019	10.1038/s41388-019-0813-7
	Addiction to DUSP1 protects JAK2V617F-driven polycythemia vera progenitors against inflammatory stress and DNA damage, allowing chronic proliferation	Stetka, J., Vyhlidalova, P., Lanikova, L., Koralkova, P., Gursky, J., Hlusi, A., Flodr, P., Hubackova, S., Bartek, J., Hodny, Z., Divoky, V.	Oncogene	2019
PubMed	Addition of PTK787/ZK 222584 can lower the dosage of amsacrine to achieve equal amounts of acute myeloid leukemia cell death	Weidenaar AC, de Jonge HJ, Fidler V, ter Elst A, Meeuwsen-de Boer T, Douwes J, Bouma-ter Steege JC, Hählen K, Kamps WA, de Bont ES.	Anticancer Drugs	2008	10.1097/CAD.0b013e3282f1be0b
	Addition of PTK787/ZK 222584 can lower the dosage of amsacrine to achieve equal amounts of acute myeloid leukemia cell death	Weidenaar, A.C., De Jonge, H.J.M., Fidler, V., Ter Elst, A., Meeuwsen-De Boer, T., Douwes, J., Bouma-Ter Steege, J.C.A., Hählen, K., Kamps, W.A., De Bont, E.S.J.M.	Anti-Cancer Drugs	2008
PubMed	Additive effect of PTK787/ZK 222584, a potent inhibitor of VEGFR phosphorylation, with Idarubicin in the treatment of acute myeloid leukemia	Barbarroja N, Torres LA, Luque MJ, Carretero RM, Valverde-Estepa A, Lopez-Sanchez LM, Rodriguez-Ariza A, Velasco F, Torres A, López-Pedrera C.	Exp Hematol	2009	10.1016/j.exphem.2009.03.001
	Additive effect of PTK787/ZK 222584, a potent inhibitor of VEGFR phosphorylation, with Idarubicin in the treatment of acute myeloid leukemia	Barbarroja, N., Torres, L.A., Luque, M.J., Carretero, R.M., Valverde-Estepa, A., Lopez-Sanchez, L.M., Rodriguez-Ariza, A., Velasco, F., Torres, A., López-Pedrera, C.	Experimental Hematology	2009
PubMed	Adenovirus-mediated delivery of the human IFN-γ gene potentiates the cytotoxicity of daunorubicin against leukemic cells through downregulation of the α4β1 integrin/ILK/apoptosis pathway	Zhang J, Wang H, Wang L, Wang WD, Geng QR, Lu Y.	Oncol Lett	2014	10.3892/ol.2013.1749
	Adenovirus-mediated delivery of the human IFN-γ gene potentiates the cytotoxicity of daunorubicin against leukemic cells through downregulation of the α4β1 integrin/ILK/apoptosis pathway	Zhang, J., Wang, H., Wang, L., Wang, W.-D., Geng, Q.-R., Lu, Y.	Oncology Letters	2014
	Adenovirus-mediated transduction of leukaemic blasts: investigation of the role of cell surface receptors in transduction efficiency	Whiteway, A., Prentice, G., Anderson, R.	Blood	2000
PubMed	Adhesion Molecules Involved in Stem Cell Niche Retention During Normal Haematopoiesis and in Acute Myeloid Leukaemia	Grenier JMP, Testut C, Fauriat C, Mancini SJC, Aurrand-Lions M.	Front Immunol	2021	10.3389/fimmu.2021.756231
	Adjuvant Epigenetic Therapy of Decitabine and Suberoylanilide Hydroxamic Acid Exerts Anti-Neoplastic Effects in Acute Myeloid Leukemia Cells	Abou Najem, S., Khawaja, G., Hodroj, M.H., Babikian, P., Rizk, S.	Cells	2019
PubMed	Administration of a vasoactive intestinal peptide antagonist enhances the autologous anti-leukemia T cell response in murine models of acute leukemia	Petersen CT, Li JM, Waller EK.	Oncoimmunology	2017	10.1080/2162402X.2017.1304336
	Administration of a vasoactive intestinal peptide antagonist enhances the autologous anti-leukemia T cell response in murine models of acute leukemia	Petersen, C.T., Li, J.-M., Waller, E.K.	OncoImmunology	2017
PubMed	Adoptive immunotherapy with double-bright (CD56(bright) /CD16(bright) ) expanded natural killer cells in patients with relapsed or refractory acute myeloid leukaemia: a proof-of-concept study	Silla L, Valim V, Pezzi A, da Silva M, Wilke I, Nobrega J, Vargas A, Amorin B, Correa B, Zambonato B, Scherer F, Merzoni J, Sekine L, Huls H, Cooper LJ, Paz A, Lee DA.	Br J Haematol	2021	10.1111/bjh.17751
PubMed	Adrenomedullin Expression Characterizes Leukemia Stem Cells and Associates With an Inflammatory Signature in Acute Myeloid Leukemia	Simonetti G, Angeli D, Petracci E, Fonzi E, Vedovato S, Sperotto A, Padella A, Ghetti M, Ferrari A, Robustelli V, Di Liddo R, Conconi MT, Papayannidis C, Cerchione C, Rondoni M, Astolfi A, Ottaviani E, Martinelli G, Gottardi M.	Front Oncol	2021	10.3389/fonc.2021.684396
	Adrenomedullin Expression Characterizes Leukemia Stem Cells and Associates With an Inflammatory Signature in Acute Myeloid Leukemia	Simonetti, G., Angeli, D., Petracci, E., Fonzi, E., Vedovato, S., Sperotto, A., Padella, A., Ghetti, M., Ferrari, A., Robustelli, V., Di Liddo, R., Conconi, M.T., Papayannidis, C., Cerchione, C., Rondoni, M., Astolfi, A., Ottaviani, E., Martinelli, G., Gottardi, M.	Frontiers in Oncology	2021
PubMed	Adrenomedullin in the growth modulation and differentiation of acute myeloid leukemia cells	Di Liddo R, Bridi D, Gottardi M, De Angeli S, Grandi C, Tasso A, Bertalot T, Martinelli G, Gherlinzoni F, Conconi MT.	Int J Oncol	2016	10.3892/ijo.2016.3370
	Adrenomedullin in the growth modulation and differentiation of acute myeloid leukemia cells	Di Liddo, R., Bridi, D., Gottardi, M., De Angeli, S., Grandi, C., Tasso, A., Bertalot, T., Martinelli, G., Gherlinzoni, F., Conconi, M.T.	International Journal of Oncology	2016
Embase	Adrenomedullin Receptor CALCRL drives drug resistance of leukemic stem cells in acute myeloid leukemia extracellular ATP and CD39 Regulates mitochondrial function and cytarabine resistance through intrinsic PKA-PGC1alpha pathway in acute myeloid leukemia.	Aroua N.		2019	http://dx.doi.org/10.1007/s00277-019-03619-9
	Adult acute nonlymphocytic leukemia	Cassileth, P.A.	Medical Clinics of North America	1984
	Advanced forms of MPNs are accompanied by chromosomal abnormalities that lead to dysregulation of TP53	Marcellino, B.K., Hoffman, R., Tripodi, J., Lu, M., Kosiorek, H., Mascarenhas, J., Rampal, R.K., Dueck, A., Najfeld, V.	Blood Advances	2018
	Advanced glycation end product (AGE)-induced proliferation of HEL cells via receptor for AGE-related signal pathways	Kim, J.Y., Park, H.K., Yoon, J.S., Kim, S.J., Kim, E.S., Ahn, K.S., Kim, D.-S., Yoon, S.S., Kim, B.K., Lee, Y.Y.	International Journal of Oncology	2008
PubMed	Advanced pediatric myelodysplastic syndromes: can immunophenotypic characterization of blast cells be a diagnostic and prognostic tool?	Veltroni M, Sainati L, Zecca M, Fenu S, Tridello G, Testi AM, Merlone AD, Buldini B, Leszl A, Lo Nigro L, Longoni D, Bernini G, Basso G; AIEOP-MDS Study Group.	Pediatr Blood Cancer	2009	10.1002/pbc.21874
	Advanced pediatric myelodysplastic syndromes: Can immunophenotypic characterization of blast cells be a diagnostic and prognostic tool?	Veltroni, M., Sainati, L., Zecca, M., Fenu, S., Tridello, G., Testi, A.M., Merlone, A.D.C., Buldini, B., Leszl, A., Nigro, L.L., Longoni, D., Bernini, G., Basso, G.	Pediatric Blood and Cancer	2009
PubMed	Advancements in the molecular pathogenesis of myelodysplastic syndrome	Epling-Burnette PK, List AF.	Curr Opin Hematol	2009	10.1097/MOH.0b013e3283257ac7
	Advancements in the molecular pathogenesis of myelodysplastic syndrome	Epling-Burnette, P.K., List, A.F.	Current Opinion in Hematology	2009
	Advances in acute lymphoblastic leukemia.	Randolph, T.R.	Clinical laboratory science : journal of the American Society for Medical Technology	2004
	Advances in Acute Myeloid Leukemia Genomics, Where Do We Stand in 2018?	Madanat, Y.F., Kalaycio, M.E., Nazha, A.	Acta medica academica	2019
	Advances in acute myeloid leukemia: Recently approved therapies and drugs in development	Stanchina, M., Soong, D., Zheng-Lin, B., Watts, J.M., Taylor, J.	Cancers	2020
PubMed	Advances in Azorella glabra Wedd. Extract Research: In Vitro Antioxidant Activity, Antiproliferative Effects on Acute Myeloid Leukemia Cells and Bioactive Compound Characterization	Lamorte D, Faraone I, Laurenzana I, Trino S, Russo D, Rai DK, Armentano MF, Musto P, Sgambato A, De Luca L, Milella L, Caivano A.	Molecules	2020	10.3390/molecules25214890
	Advances in Azorella glabra Wedd. Extract research: In vitro antioxidant activity, antiproliferative effects on acute myeloid leukemia cells and bioactive compound characterization	Lamorte, D., Faraone, I., Laurenzana, I., Trino, S., Russo, D., Rai, D.K., Armentano, M.F., Musto, P., Sgambato, A., de Luca, L., Milella, L., Caivano, A.	Molecules	2020
	Advances in clinical application of ruxolitinib for hematologic malignancies	Shen, H., Li, F.	Chinese Journal of Clinical Oncology	2018
	Advances in germline predisposition to acute leukaemias and myeloid neoplasms	Klco, J.M., Mullighan, C.G.	Nature Reviews Cancer	2021
	Advances in immunotherapy for acute myeloid leukemia	Przespolewski, A., Szeles, A., Wang, E.S.	Future Oncology	2018
	Advances in interleukin-6 therapy	Ogata, A., Nishimoto, N., Yoshizaki, K.	Rinsho byori. The Japanese journal of clinical pathology	1999
	Advances in targeted therapy for childhood acute myeloid leukemia | 儿童急性髓系白血病靶向治疗进展	Wang, N.-N., Ye, Q.-D.	Chinese Journal of Contemporary Pediatrics	2017
	Advances in the clinical development of heat shock protein 90 (Hsp90) inhibitors in cancers	Jhaveri, K., Taldone, T., Modi, S., Chiosis, G.	Biochimica et Biophysica Acta - Molecular Cell Research	2012
PubMed	Advances in the pharmacological management of acute myeloid leukemia in adults	Numan Y, Abaza Y, Altman JK, Platanias LC.	Expert Opin Pharmacother	2022	10.1080/14656566.2022.2111212
	Advances in the treatment for blast phase myeloproliferative neoplasm	He, Z., Wu, Y., Li, F.	Chinese Journal of Clinical Oncology	2020
	Advances in the understanding of susceptibility to treatment-related acute myeloid leukaemia	Seedhouse, C., Russell, N.	British Journal of Haematology	2007
	Advances toward LSD1 inhibitors for cancer therapy	Fu, X., Zhang, P., Yu, B.	Future Medicinal Chemistry	2017
	Advancing the treatment of hematologic malignancies through the development of targeted interventions	Tallman, M.S.	Seminars in Hematology	2002
	Adverse husbandry of maraena whitefish directs the immune system to increase mobilization of myeloid cells and proinflammatory responses	Korytář, T., Nipkow, M., Altmann, S., Goldammer, T., Köllner, B., Rebl, A.	Frontiers in Immunology	2016
	AEE788 is a vascular endothelial growth factor receptor tyrosine kinase inhibitor with antiproliferative and proapoptotic effects in acute myeloid leukemia	Barbarroja, N., Torres, L.-A., Rodriguez-Ariza, A., Valverde-Estepa, A., Lopez-Sanchez, L.M., Ruiz-Limon, P., Perez-Sanchez, C., Carretero, R.M., Velasco, F., López-Pedrera, C.	Experimental Hematology	2010
PubMed	AEG-1 overexpression is essential for maintenance of malignant state in human AML cells via up-regulation of Akt1 mediated by AURKA activation	Long M, Hao M, Dong K, Shen J, Wang X, Lin F, Liu L, Wei J, Liang Y, Yang J, Gu F, Zhang H.	Cell Signal	2013	10.1016/j.cellsig.2013.03.001
	AEG-1 overexpression is essential for maintenance of malignant state in human AML cells via up-regulation of Akt1 mediated by AURKA activation	Long, M., Hao, M., Dong, K., Shen, J., Wang, X., Lin, F., Liu, L., Wei, J., Liang, Y., Yang, J., Gu, F., Zhang, H.	Cellular Signalling	2013
PubMed	AF1q is a novel TCF7 co-factor which activates CD44 and promotes breast cancer metastasis	Park J, Schlederer M, Schreiber M, Ice R, Merkel O, Bilban M, Hofbauer S, Kim S, Addison J, Zou J, Ji C, Bunting ST, Wang Z, Shoham M, Huang G, Bago-Horvath Z, Gibson LF, Rojanasakul Y, Remick S, Ivanov A, Pugacheva E, Bunting KD, Moriggl R, Kenner L, Tse W.	Oncotarget	2015	10.18632/oncotarget.4136
	AF1q is a novel TCF7 co-factor which activates CD44 and promotes breast cancer metastasis	Park, J., Schlederer, M., Schreiber, M., Ice, R., Merkel, O., Bilban, M., Hofbauer, S., Kim, S., Addison, J., Zou, J., Ji, C., Bunting, S.T., Wang, Z., Shoham, M., Huang, G., Bago-Horvath, Z., Gibson, L.F., Rojanasakul, Y., Remick, S., Ivanov, A., Pugacheva, E., Bunting, K.D., Moriggl, R., Kenner, L., Tse, W.	Oncotarget	2015
	After chronic myelogenous leukemia: Tyrosine kinase inhibitors in other hematologic malignancies	Wadleigh, M., DeAngelo, D.J., Griffin, J.D., Stone, R.M.	Blood	2005
	Age- specific differences in oncogenic pathway dysregulation and anthracycline sensitivity in patients with acute myeloid leukemia (Journal of Clinical Oncology (2009) 27 (5580-5586))	Rao	Journal of Clinical Oncology	2012
	Age-specific biological and molecular profiling distinguishes paediatric from adult acute myeloid leukaemias	Chaudhury, S., O’Connor, C., Cañete, A., Bittencourt-Silvestre, J., Sarrou, E., Prendergast, Á., Choi, J., Johnston, P., Wells, C.A., Gibson, B., Keeshan, K.	Nature Communications	2018
PubMed	Age-specific differences in oncogenic pathway dysregulation and anthracycline sensitivity in patients with acute myeloid leukemia	Rao AV, Valk PJ, Metzeler KH, Acharya CR, Tuchman SA, Stevenson MM, Rizzieri DA, Delwel R, Buske C, Bohlander SK, Potti A, Löwenberg B.	J Clin Oncol	2009	10.1200/JCO.2009.22.2547
	Age-specific differences in oncogenic pathway dysregulation and anthracycline sensitivity in patients with acute myeloid leukemia	Rao, A.V., Valk, P.J.M., Metzeler, K.H., Acharya, C.R., Tuchman, S.A., Stevenson, M.M., Rizzieri, D.A., Delwel, R., Buske, C., Bohlander, S.K., Potti, A., Löwenberg, B.	Journal of Clinical Oncology	2009
Ovid MEDLINE(R)	Age-specific differences in oncogenic pathway dysregulation and anthracycline sensitivity in patients with acute myeloid leukemia.	Rao, Arati V	Journal of clinical oncology : official journal of the American Society of Clinical Oncology	2009	https://dx.doi.org/10.1200/JCO.2009.22.2547
	Age-specific incidence rates for cytogenetically-defined subtypes of acute myeloid leukaemia	Moorman, A.V., Roman, E., Cartwright, R.A., Morgan, G.J.	British Journal of Cancer	2002
	Aging Human Hematopoietic Stem Cells Manifest Profound Epigenetic Reprogramming of Enhancers That May Predispose to Leukemia	Adelman, E.R., Huang, H.-T., Roisman, A., Olsson, A., Colaprico, A., Qin, T., Lindsley, R.C., Bejar, R., Salomonis, N., Grimes, H.L., Figueroa, M.E.	Cancer discovery	2019
PubMed	AHR signaling pathway reshapes the metabolism of AML/MDS cells and potentially leads to cytarabine resistance	Jia Y, Guo J, Zhao Y, Zhang Z, Shi L, Fang Y, Wu D, Wu L, Chang C.	Acta Biochim Biophys Sin (Shanghai)	2021	10.1093/abbs/gmab017
	AHR signaling pathway reshapes the metabolism of AML/MDS cells and potentially leads to cytarabine resistance	Jia, Y., Guo, J., Zhao, Y., Zhang, Z., Shi, L., Fang, Y., Wu, D., Wu, L., Chang, C.	Acta Biochimica et Biophysica Sinica	2021
	Ailanthone up-regulates miR-449a to restrain acute myeloid leukemia cells growth, migration and invasion	Zhang, Y., Zhang, C., Min, D.	Experimental and Molecular Pathology	2019
	AKN-028 induces cell cycle arrest, downregulation of Myc associated genes and dose dependent reduction of tyrosine kinase activity in acute myeloid leukemia	Eriksson, A., Kalushkova, A., Jarvius, M., Hilhorst, R., Rickardson, L., Kultima, H.G., De Wijn, R., Hovestad, L., Fryknäs, M., Öberg, F., Larsson, R., Parrow, V., Höglund, M.	Biochemical Pharmacology	2014
PubMed	AKT collaborates with ERG and Gata1s to dysregulate megakaryopoiesis and promote AMKL	Stankiewicz MJ, Crispino JD.	Leukemia	2013	10.1038/leu.2013.33
	AKT collaborates with ERG and Gata1s to dysregulate megakaryopoiesis and promote AMKL	Stankiewicz, M.J., Crispino, J.D.	Leukemia	2013
	AKT Signaling as a Novel Factor Associated with In Vitro Resistance of Human AML to Gemtuzumab Ozogamicin	Rosen, D.B., Harrington, K.H., Cordeiro, J.A., Leung, L.Y., Putta, S., Lacayo, N., Laszlo, G.S., Gudgeon, C.J., Hogge, D.E., Hawtin, R.E., Cesano, A., Walter, R.B.	PLoS ONE	2013
PubMed	Akt-induced phosphorylation of N-CoR at serine 1450 contributes to its misfolded conformational dependent loss (MCDL) in acute myeloid leukemia of the M5 subtype	Nin DS, Ali AB, Okumura K, Asou N, Chen CS, Chng WJ, Khan M.	PLoS One	2013	10.1371/journal.pone.0070891
	Akt-Induced Phosphorylation of N-CoR at Serine 1450 Contributes to Its Misfolded Conformational Dependent Loss (MCDL) in Acute Myeloid Leukemia of the M5 Subtype	Nin, D.S., Ali, A.B., Okumura, K., Asou, N., Chen, C.-S., Chng, W.J., Khan, M.	PLoS ONE	2013
Cochrane	ALL SCTped FORUM - Pharmacogenomic Study (add-on Study)	NCT02670564,		2015
	ALL-436 Association Between ABO and Rh Blood Groups and Pediatric Hematological Malignances in Armenia	Petrosyan A, Palanjyan A, Melnichenko I, Hakobyan M, Dabikian A, Sargsyan L, Vagharshakyan L, Danielyan S, Tamamyan G, Shamilyan A.	Clin Lymphoma Myeloma Leuk	2022	10.1016/S2152-2650(22)01204-6
	ALL-473 Dilemma of Diagnosing and Treating BPDCN; Case Report With Clinicopathological Correlation	Yussif SM, Masoud R, Salem DA, Jamal E, Elbogdady M.	Clin Lymphoma Myeloma Leuk	2022	10.1016/S2152-2650(22)01206-X
	ALL-503 Lineage Switch Upon Relapse of Acute Leukemia: A Rare Event Which Heralds Poor Clinical Outcomes	Constantin C, Ionescu BO, Ghiaur AE, Vasilache D, Popa DC, Jardan C, Dragomir M, Coriu D.	Clin Lymphoma Myeloma Leuk	2022	10.1016/S2152-2650(22)01208-3
PubMed	All-in-one mitochondria-targeted NIR-II fluorophores for cancer therapy and imaging	Zheng Y, Li Q, Wu J, Luo Z, Zhou W, Li A, Chen Y, Rouzi T, Tian T, Zhou H, Zeng X, Li Y, Cheng X, Wei Y, Deng Z, Zhou F, Hong X.	Chem Sci	2020	10.1039/d0sc04727a
	All-in-one mitochondria-targeted NIR-II fluorophores for cancer therapy and imaging	Zheng, Y., Li, Q., Wu, J., Luo, Z., Zhou, W., Li, A., Chen, Y., Rouzi, T., Tian, T., Zhou, H., Zeng, X., Li, Y., Cheng, X., Wei, Y., Deng, Z., Zhou, F., Hong, X.	Chemical Science	2021
	All-trans and 9-cis retinoic acid enhance 1,25-dihydroxyvitamin D3-induced monocytic differentiation of U937 cells	Nakajima, H., Kizaki, M., Ueno, H., Muto, A., Takayama, N., Matsushita, H., Sonoda, A., Ikeda, Y.	Leukemia Research	1996
PubMed	All-trans retinoic acid (ATRA)-induced TFEB expression is required for myeloid differentiation in acute promyelocytic leukemia (APL)	Orfali N, O'Donovan TR, Cahill MR, Benjamin D, Nanus DM, McKenna SL, Gudas LJ, Mongan NP.	Eur J Haematol	2020	10.1111/ejh.13367
	All-trans retinoic acid (ATRA)-induced TFEB expression is required for myeloid differentiation in acute promyelocytic leukemia (APL)	Orfali, N., O'Donovan, T.R., Cahill, M.R., Benjamin, D., Nanus, D.M., McKenna, S.L., Gudas, L.J., Mongan, N.P.	European Journal of Haematology	2020
PubMed	All-trans retinoic acid as a single agent induces complete remission in a patient with acute leukemia of M2a subtype	Chen Z, Wang Y, Wang W, Gong J, Xue Y.	Chin Med J (Engl)	2002
	All-trans retinoic acid as a single agent induces complete remission in a patient with acute leukemia of M2a subtype	Chen, Z., Wang, Y., Wang, W., Gong, J., Xue, Y.	Chinese Medical Journal	2002
	All-Trans Retinoic Acid Enhances Matrix Metalloproteinase 2 Expression and Secretion in Human Myeloid Leukemia THP-1 Cells	Vu, H.T., Hoang, T.X., Kim, J.Y.	BioMed Research International	2018
	All-trans retinoic acid induces differentiation in primary acute myeloid leukemia blasts carrying an inversion of chromosome 16	Dembitz V, Lalic H, Tomic B, Smoljo T, Batinic J, Dubravcic K, Batinic D, Bedalov A, Visnjic D.	Int J Hematol	2022	10.1007/s12185-021-03224-5
	All-trans retinoic acid modulates the retinoic acid receptor-α in promyelocytic cells	Chomienne, C., Balitrand, N., Ballerini, P., Castaigne, S., de The, H., Degos, L.	Journal of Clinical Investigation	1991
PubMed	All-Trans Retinoic Acid Synergizes with Enasidenib to Induce Differentiation of IDH2-Mutant Acute Myeloid Leukemia Cells	Kim Y, Jeung HK, Cheong JW, Song J, Bae SH, Lee JI, Min YH.	Yonsei Med J	2020	10.3349/ymj.2020.61.9.762
	All-trans retinoic acid synergizes with enasidenib to induce differentiation of idh2-mutant acute myeloid leukemia cells	Kim, Y., Jeung, H.-K., Cheong, J.-W., Song, J., Bae, S.H., Lee, J.I., Min, Y.H.	Yonsei Medical Journal	2020
Cochrane	Alliance A041701-a randomized phase 2/3 study of conventional chemotherapy +/-uproleselan (GMI-1271) in older adults with acute myeloid leukemia (AML) receiving intensive induction chemotherapy	Uy, GL; Yin, J; Klepin, HD; Dinner, S; Jaslowski, AJ; Strickland, SA; Liesveld, JL; Byrd, JC; Stone, RM		2019	10.1182/blood-2019-127142
	Allogeneic CAR T cell therapies for leukemia	Qasim, W.	American Journal of Hematology	2019
	Allogeneic hematopoietic cell transplantation with cord blood versus mismatched unrelated donor with post-transplant cyclophosphamide in acute myeloid leukemia	Dholaria B, Labopin M, Sanz J, Ruggeri A, Cornelissen J, Labussière-Wallet H, Blaise D, Forcade E, Chevallier P, Grassi A, Zubarovskaya L, Kuball J, Ceballos P, Ciceri F, Baron F, Savani BN, Nagler A, Mohty M.	J Hematol Oncol	2021	10.1186/s13045-021-01086-2
	Allogeneic hematopoietic stem cell transplantation in patients with therapy-related hematologic malignancies developing after multiple myeloma	Vasudevan Nampoothiri R, Pasic I, Law AD, Lam W, Chen C, Michelis FV, Kim DDH, Gerbitz A, Lipton JH, Kumar R, Mattsson J, Viswabandya A.	Eur J Haematol	2022	10.1111/ejh.13750
	Allogeneic transplantation for high-risk chronic lymphocytic leukemia—a summary of a 16-year experience	Helbig, G., Spałek, A., Wieczorkiewicz-Kabut, A., Markiewicz, M., Kopera, M., Zielińska, P., Woźniczka, K., Kopińska, A., Grygoruk-Wiśniowska, I., Koclęga, A.	Annals of Hematology	2019
PubMed	Allogenic Stem Cell Transplantation Abrogates Negative Impact on Outcome of AML Patients with KMT2A Partial Tandem Duplication	Antherieu G, Bidet A, Huet S, Hayette S, Migeon M, Boureau L, Sujobert P, Thomas X, Ghesquières H, Pigneux A, Heiblig M.	Cancers (Basel)	2021	10.3390/cancers13092272
	Allogenic stem cell transplantation abrogates negative impact on outcome of aml patients with kmt2a partial tandem duplication	Antherieu, G., Bidet, A., Huet, S., Hayette, S., Migeon, M., Boureau, L., Sujobert, P., Thomas, X., Ghesquières, H., Pigneux, A., Heiblig, M.	Cancers	2021
	ALOX5 exhibits anti-tumor and drug-sensitizing effects in MLL-rearranged leukemia	Wang, Y., Skibbe, J.R., Hu, C., Dong, L., Ferchen, K., Su, R., Li, C., Huang, H., Weng, H., Huang, H., Qin, X., Jin, J., Chen, J., Jiang, X.	Scientific Reports	2017
PubMed	Alteration of the SETBP1 gene and splicing pathway genes SF3B1, U2AF1, and SRSF2 in childhood acute myeloid leukemia	Choi HW, Kim HR, Baek HJ, Kook H, Cho D, Shin JH, Suh SP, Ryang DW, Shin MG.	Ann Lab Med	2015	10.3343/alm.2015.35.1.118
	Alteration of the SETBP1 gene and splicing pathway genes SF3B1, U2AF1, and SRSF2 in childhood acute myeloid leukemia	Choi, H.-W., Kim, H.-R., Baek, H.-J., Kook, H., Cho, D., Shin, J.-H., Suh, S.-P., Ryang, D.-W., Shin, M.-G.	Annals of Laboratory Medicine	2015
Ovid MEDLINE(R)	Alteration of the SETBP1 gene and splicing pathway genes SF3B1, U2AF1, and SRSF2 in childhood acute myeloid leukemia.	Choi, Hyun-Woo	Annals of laboratory medicine	2015	https://dx.doi.org/10.3343/alm.2015.35.1.118
Embase	Alteration of the SETBP1 gene and splicing pathway genes SF3B1, U2AF1, and SRSF2 in childhood acute myeloid leukemia.	Choi H.-W.		2015	http://dx.doi.org/10.3343/alm.2015.35.1.118
Embase	Alterations in necroptosis pathway affect prognosis of patients with acute myeloid leukemia.	Lo Monaco S.		2017
Embase	Alterations in necroptosis pathway affect prognosis of patients with acute myeloid leukemia.	Lo Monaco S.		2017
Embase	Alterations in phosphatidylinositol 3-phosphatase (PI3P) pathway and cAMP pathway confer poor prognosis and reduce Overall Survival (OS) in a series of 208 newly diagnosis acute myeloid leukemia (AML) patients.	Abbenante M.		2017
Embase	Alterations in phosphatidylinositol 3-phosphate (PI3P) pathway and cAMP pathway confirm poor prognosis and reduced overall survival (OS) in a series of 209 acute myeloid leukemia patients.	Abbenante M.		2017	http://dx.doi.org/10.1158/1538-7445.AM2017-515
PubMed	Altered microRNAs in cerebrospinal fluid exosomes in paraneoplastic and autoimmune encephalitis: A possible feedback in cancer development	Li Z, Chen H, Xia H, Xu X, Gu J, Jin T, Gui Y.	Life Sci	2021	10.1016/j.lfs.2021.119339
	Altered miRNA and gene expression in acute myeloid leukemia with complex karyotype identify networks of prognostic relevance	Rücker, F.G., Russ, A.C., Cocciardi, S., Kett, H., Schlenk, R.F., Botzenhardt, U., Langer, C., Krauter, J., Fröhling, S., Schlegelberger, B., Ganser, A., Lichter, P., Zenz, T., Döhner, H., Döhner, K., Bullinger, L.	Leukemia	2013
	Altered nuclear cofactor switching in retinoic-resistant variants of the PML-RARα oncoprotein of acute promyelocytic leukemia	Farris, M., Lague, A., Manuelyan, Z., Statnekov, J., Francklyn, C.	Proteins: Structure, Function and Bioinformatics	2012
PubMed	Alternative genetic pathways and cooperating genetic abnormalities in the pathogenesis of therapy-related myelodysplasia and acute myeloid leukemia	Pedersen-Bjergaard J, Christiansen DH, Desta F, Andersen MK.	Leukemia	2006	10.1038/sj.leu.2404381
	Alternative genetic pathways and cooperating genetic abnormalities in the pathogenesis of therapy-related myelodysplasia and acute myeloid leukemia	Pedersen-Bjergaard, J., Christiansen, D.H., Desta, F., Andersen, M.K.	Leukemia	2006
PubMed	Alternative metabolic pathways for energy supply and resistance to apoptosis in Fanconi anaemia	Bogliolo M, Borghini S, Abbondandolo A, Degan P.	Mutagenesis	2002	10.1093/mutage/17.1.25
	Alternative metabolic pathways for energy supply and resistance to apoptosis in Fanconi anaemia	Bogliolo, M., Borghini, S., Abbondandolo, A., Degan, P.	Mutagenesis	2002
Embase	Alternative overexpression of NRF2 or MYC defines a subgroup of poor prognosis acute myeloid leukemia and suggests a novel therapeutic strategy by combined bromodomain inhibition and forced NRF2 pathway activation.	Simonetti G.		2018	http://dx.doi.org/10.1182/blood-2018-99-117429
	Alternative Splicing Detection as a Biomarker for Cancer Diagnosis: A Novel Progressive Mechanism of Acute Lymphoblastic Leukemia with Alternative Splicing as a Biomarker Candidate	Kitamura, K., Matsushita, K., Kobayashi, S., Ishige, T., Semba, T., Kimura, A., Kazami, T., Ohyama, M., Itoga, S., Beppu, M., Nishimura, M., Satoh, M., Nomura, F.	Rinsho byori. The Japanese journal of clinical pathology	2015
	Alveolar macrophage activation after trauma-hemorrhage and sepsis is dependent on NF-κB and MAPK/ERK mechanisms	Jarrar, D., Kuebler, J.F., Rue III, L.W., Matalon, S., Wang, P., Bland, K.I., Chaudry, I.H.	American Journal of Physiology - Lung Cellular and Molecular Physiology	2002
	Amino Acid Metabolic Vulnerabilities in Acute and Chronic Myeloid Leukemias	Bhingarkar, A., Vangapandu, H.V., Rathod, S., Hoshitsuki, K., Fernandez, C.A.	Frontiers in Oncology	2021
	AML associated oncofusion proteins PML-RARA, AML1-ETO and CBFB-MYH11 target RUNX/ETS-factor binding sites to modulate H3ac levels and drive leukemogenesis	Singh, A.A., Mandoli, A., Prange, K.H.M., Laakso, M., Martens, J.H.A.	Oncotarget	2017
PubMed	AML in 2017: Advances in clinical practice	Rowe JM.	Best Pract Res Clin Haematol	2017	10.1016/j.beha.2017.09.010
	AML in 2017: Advances in clinical practice	Rowe, J.M.	Best Practice and Research: Clinical Haematology	2017
	AML sensitivity to YM155 is modulated through AKT and Mcl-1	de Necochea-Campion, R., Diaz Osterman, C.J., Hsu, H.-W., Fan, J., Mirshahidi, S., Wall, N.R., Chen, C.-S.	Cancer Letters	2015
	AML-034 Granulocytic Sarcoma Disguised as Lymphoblastic Lymphoma	Taalab M, Khalifa R, Salem D.	Clin Lymphoma Myeloma Leuk	2022	10.1016/S2152-2650(22)01213-7
	AML-1/ETO fusion protein is a dominant negative inhibitor of transcriptional repression by the promyelocytic leukemia zinc finger protein	Melnick, A., Carlile, G.W., McConnell, M.J., Polinger, A., Hiebert, S.W., Licht, J.D.	Blood	2000
	AML-109 Preliminary Results of MT-401 in Post-Transplant Measurable Residual Disease Positive (MRD+) Acute Myeloid Leukemia (AML) Patients	Arslan S, Hsu J, Oran B, Sica A, Liu H, Silverman M, Bejanyan N, DiStasi A, McCallum R, Quintero S, Garrett G, Wang K, Smith E, Hoang T, Shahim T, Crisostomo J, Wilga-Savitski A, Pickering J, Angelo L, Smith A, Vera J, Koneru M.	Clin Lymphoma Myeloma Leuk	2022	10.1016/S2152-2650(22)01222-8
Cochrane	AML-140: effect of Early Blood Counts on Response and Overall Survival Following Glasdegib Plus LDAC in Newly Diagnosed AML: BRIGHT AML 1003 Post Hoc Analysis	Wang, ES; Heuser, M; Sekeres, MA; Papayannidis, C; Candoni, A; Merchant, A; Brown, AM; O'Connell, A; Ma, WW; Chan, G; Cortes, JE		2020	10.1016/S2152-2650(20)30720-5
	AML-226 Impairment of Primary Hemostasis as an Additional Risk Factor of Hemorrhage in Patients With Newly Diagnosed Acute Myeloid Leukemia: Ukrainian Prospective Study	Stupakova Z, Dyagil I, Martina Z, Sergeieva A, Karnabeda O, Melnyk U, Novosad O.	Clin Lymphoma Myeloma Leuk	2022	10.1016/S2152-2650(22)01247-2
	AML-230 Predictive Value of CD34-Positive versus CD34-Negative Leukemic Stem Cells on Survival Outcome in Acute Myeloid Leukemia	Das N, Panda D, Gupta R, Gajendra S, Bakhshi S, Sharma A, Sahoo RK, Kumar L, Rai S, Prajapati VK, Singh S.	Clin Lymphoma Myeloma Leuk	2022	10.1016/S2152-2650(22)01248-4
	AML-327 Novel Anti-B7-H3 Blocking Antibody Enhances NK Cell-Mediated Cytotoxicity and Improves Outcomes in AML-Bearing Mice	Tyagi A, Ly S, El-Dana F, Yuan B, Jaggupilli A, Grimm S, Bover L, Buhring HJ, Battula VL.	Clin Lymphoma Myeloma Leuk	2022	10.1016/S2152-2650(22)01267-8
	AML-399 A Phase 2, Open-Label, Multiarm, Multicenter Study to Evaluate Magrolimab Combined With Antileukemia Therapies for First-Line, Relapsed/Refractory, or Maintenance Treatment of Acute Myeloid Leukemia (AML)	Vyas P, Daver N, Chao M, Xing G, Renard C, Ramsingh G, Sallman D.	Clin Lymphoma Myeloma Leuk	2022	10.1016/S2152-2650(22)01288-5
PubMed	AML-associated translocation products block vitamin D(3)-induced differentiation by sequestering the vitamin D(3) receptor	Puccetti E, Obradovic D, Beissert T, Bianchini A, Washburn B, Chiaradonna F, Boehrer S, Hoelzer D, Ottmann OG, Pelicci PG, Nervi C, Ruthardt M.	Cancer Res	2002
	AML-associated translocation products block vitamin D3-induced differentiation by sequestering the vitamin D3 receptor	Puccetti, E., Obradovic, D., Beissert, T., Bianchini, A., Washburn, B., Chiaradonna, F., Boehrer, S., Hoelzer, D., Ottmann, O.G., Pelicci, P.G., Nervi, C., Ruthardt, M.	Cancer Research	2002
	AML-derived mesenchymal stem cells upregulate CTGF expression through the BMP pathway and induce K562-ADM fusiform transformation and chemoresistance	Li, H., Li, J., Cheng, J., Chen, X., Zhou, L., Li, Z.	Oncology Reports	2019
PubMed	AML‑derived mesenchymal stem cells upregulate CTGF expression through the BMP pathway and induce K562‑ADM fusiform transformation and chemoresistance	Li H, Li J, Cheng J, Chen X, Zhou L, Li Z.	Oncol Rep	2019	10.3892/or.2019.7237
PubMed	AML1 protein interacts with influenza A virus neuraminidase and upregulates IFN-β response in infected mammalian cells	Gaur P, Kumar P, Sharma A, Lal SK.	Lett Appl Microbiol	2020	10.1111/lam.13279
	AML1 protein interacts with influenza A virus neuraminidase and upregulates IFN-β response in infected mammalian cells	Gaur, P., Kumar, P., Sharma, A., Lal, S.K.	Letters in Applied Microbiology	2020
PubMed	AML1-ETO and C-KIT mutation/overexpression in t(8;21) leukemia: implication in stepwise leukemogenesis and response to Gleevec	Wang YY, Zhou GB, Yin T, Chen B, Shi JY, Liang WX, Jin XL, You JH, Yang G, Shen ZX, Chen J, Xiong SM, Chen GQ, Xu F, Liu YW, Chen Z, Chen SJ.	Proc Natl Acad Sci U S A	2005	10.1073/pnas.0408831102
	AML1-ETO and C-KIT mutation/overexpression in t(8;21) leukemia: Implication in stepwise leukemogenesis and response to Gleevec	Wang, Y.-Y., Zhou, G.-B., Yin, T., Chen, B., Shi, J.-Y., Liang, W.-X., Jin, X.-L., You, J.-H., Yang, G., Shen, Z.-X., Chen, J., Xiong, S.-M., Chen, G.-Q., Xu, F., Liu, Y.-W., Chen, Z., Chen, S.-J.	Proceedings of the National Academy of Sciences of the United States of America	2005
PubMed	AML1-ETO fusion protein up-regulates TRKA mRNA expression in human CD34+ cells, allowing nerve growth factor-induced expansion	Mulloy JC, Jankovic V, Wunderlich M, Delwel R, Cammenga J, Krejci O, Zhao H, Valk PJ, Lowenberg B, Nimer SD.	Proc Natl Acad Sci U S A	2005	10.1073/pnas.0404701102
	AML1-ETO fusion protein up-regulates TRKA mRNA expression in human CD34+ cells, allowing nerve growth factor-induced expansion	Mulloy, J.C., Jankovic, V., Wunderlich, M., Delwel, R., Cammenga, J., Krejci, O., Zhao, H., Valk, P.J.M., Lowenberg, B., Nimer, S.D.	Proceedings of the National Academy of Sciences of the United States of America	2005
PubMed	AML1-ETO mediates hematopoietic self-renewal and leukemogenesis through a COX/β-catenin signaling pathway	Zhang Y, Wang J, Wheat J, Chen X, Jin S, Sadrzadeh H, Fathi AT, Peterson RT, Kung AL, Sweetser DA, Yeh JR.	Blood	2013	10.1182/blood-2012-08-447763
	AML1-ETO mediates hematopoietic self-renewal and leukemogenesis through a COX/β-catenin signaling pathway	Zhang, Y., Wang, J., Wheat, J., Chen, X., Jin, S., Sadrzadeh, H., Fathi, A.T., Peterson, R.T., Kung, A.L., Sweetser, D.A., Yeh, J.-R.J.	Blood	2013
	AMP-activated protein kinase deficiency reduces ozone-induced lung injury and oxidative stress in mice	Hulo, S., Tiesset, H., Lancel, S., Louis Edmé, J.J., Viollet, B., Sobaszek, A., Nevière, R.	Respiratory Research	2011
	Ampelopsin inhibits cell proliferation and induces apoptosis in hl60 and k562 leukemia cells by downregulating akt and nf-κb signaling pathways	Han, J.M., Kim, H.L., Jung, H.J.	International Journal of Molecular Sciences	2021
	AMPK in BCR-ABL expressing leukemias. Regulatory effects and therapeutic implications	Vakana, E., Platanias, L.C.	Oncotarget	2011
PubMed	AMPK-ULK1-Mediated Autophagy Confers Resistance to BET Inhibitor JQ1 in Acute Myeloid Leukemia Stem Cells	Jang JE, Eom JI, Jeung HK, Cheong JW, Lee JY, Kim JS, Min YH.	Clin Cancer Res	2017	10.1158/1078-0432.CCR-16-1903
	AMPK-ULK1-mediated autophagy confers resistance to BET inhibitor JQ1 in acute myeloid leukemia stem cells	Jang, J.E., Eom, J.-I., Jeung, H.-K., Cheong, J.-W., Lee, J.Y., Kim, J.S., Min, Y.H.	Clinical Cancer Research	2017
	Amplification of a novel c-Kit activating mutation Asb822-Lys in the Kasumi-1 cell line: A t(8;21)-Kit mutant model for acute myeloid leukemia	Beghini, A., Magnani, I., Ripamonti, C.B., Larizza, L.	Hematology Journal	2002
PubMed	Amplified HMGA2 promotes cell growth by regulating Akt pathway in AML	Tan L, Wei X, Zheng L, Zeng J, Liu H, Yang S, Tan H.	J Cancer Res Clin Oncol	2016	10.1007/s00432-015-2036-9
	Amplified HMGA2 promotes cell growth by regulating Akt pathway in AML	Tan, L., Wei, X., Zheng, L., Zeng, J., Liu, H., Yang, S., Tan, H.	Journal of Cancer Research and Clinical Oncology	2016
	An aberrantly sustained emergency granulopoiesis response accelerates postchemotherapy relapse in MLL1-rearranged acute myeloid leukemia in mice	Wang, H., Shah, C.A., Hu, L., Huang, W., Platanias, L.C., Eklund, E.A.	Journal of Biological Chemistry	2020
	An activating mutation in the transmembrane domain of the granulocyte colony-stimulating factor receptor in patients with acute myeloid leukemia	Forbes, L.V., Gale, R.E., Pizzey, A., Pouwels, K., Nathwani, A., Linch, D.C.	Oncogene	2002
PubMed	An androgen receptor-microrna-29a regulatory circuitry in mouse epididymis	Ma W, Hu S, Yao G, Xie S, Ni M, Liu Q, Gao X, Zhang J, Huang X, Zhang Y.	J Biol Chem	2013	10.1074/jbc.M113.454066
	An androgen receptor-MicroRNA-29a regulatory circuitry in mouse epididymis	Ma, W., Hu, S., Yao, G., Xie, S., Ni, M., Liu, Q., Gao, X., Zhang, J., Huang, X., Zhang, Y.	Journal of Biological Chemistry	2013
PubMed	An antibody-drug conjugate with intracellular drug release properties showing specific cytotoxicity against CD7-positive cells	Zhang J, Jain A, Milhas S, Williamson DJ, Mysliwy J, Lodge A, Thirlway J, Al Nakeeb M, Miller A, Rabbitts TH.	Leuk Res	2021	10.1016/j.leukres.2021.106626
PubMed	An ATRActive future for differentiation therapy in AML	Johnson DE, Redner RL.	Blood Rev	2015	10.1016/j.blre.2015.01.002
	An ATRActive future for differentiation therapy in AML	Johnson, D.E., Redner, R.L.	Blood Reviews	2015
	An epitope-based approach of HLA-matched platelets for transfusion: a noninferiority crossover randomized trial	Marsh JC, Stanworth SJ, Pankhurst LA, Kallon D, Gilbertson AZ, Pigden C, Deary AJ, Mora AS, Brown J, Laing ES, Choo LL, Hodge R, Llewelyn CA, Harding K, Sage D, Mijovic A, Mufti GJ, Navarrete CV, Brown CJ.	Blood	2021	10.1182/blood.2020007199
PubMed	An essential pathway links FLT3-ITD, HCK and CDK6 in acute myeloid leukemia	Lopez S, Voisset E, Tisserand JC, Mosca C, Prebet T, Santamaria D, Dubreuil P, De Sepulveda P.	Oncotarget	2016	10.18632/oncotarget.9965
	An essential pathway links FLT3-ITD, HCK and CDK6 in acute myeloid leukemia	Lopez, S., Voisset, E., Tisserand, J.C., Mosca, C., Prebet, T., Santamaria, D., Dubreuil, P., De Sepulveda, P.	Oncotarget	2016
Ovid MEDLINE(R)	An essential pathway links FLT3-ITD, HCK and CDK6 in acute myeloid leukemia.	Lopez, Sophie	Oncotarget	2016	https://dx.doi.org/10.18632/oncotarget.9965
Embase	An essential pathway links FLT3-ITD, HCK and CDK6 in acute myeloid leukemia.	Lopez S.		2016	http://dx.doi.org/10.18632/oncotarget.9965
PubMed	An evaluation of glasdegib for the treatment of acute myelogenous leukemia	Thomas X, Heiblig M.	Expert Opin Pharmacother	2020	10.1080/14656566.2020.1713094
	An evaluation of glasdegib for the treatment of acute myelogenous leukemia	Thomas, X., Heiblig, M.	Expert Opinion on Pharmacotherapy	2020
PubMed	An evaluation of overall survival in patients with newly diagnosed acute myeloid leukemia and the relationship with glasdegib treatment and exposure	Lin S, Shaik N, Chan G, Cortes JE, Ruiz-Garcia A.	Cancer Chemother Pharmacol	2020	10.1007/s00280-020-04132-x
Cochrane Central Register of Controlled Trials (CENTRAL)	An evaluation of overall survival in patients with newly diagnosed acute myeloid leukemia and the relationship with glasdegib treatment and exposure	Lin, S; Shaik, N; Chan, G; Cortes, JE; Ruiz-Garcia, A		2020	10.1007/s00280-020-04132-x
	An evaluation of overall survival in patients with newly diagnosed acute myeloid leukemia and the relationship with glasdegib treatment and exposure	Lin, S., Shaik, N., Chan, G., Cortes, J.E., Ruiz-Garcia, A.	Cancer Chemotherapy and Pharmacology	2020
PubMed	An FLT3 gene-expression signature predicts clinical outcome in normal karyotype AML	Bullinger L, Döhner K, Kranz R, Stirner C, Fröhling S, Scholl C, Kim YH, Schlenk RF, Tibshirani R, Döhner H, Pollack JR.	Blood	2008	10.1182/blood-2007-09-115055
	An FLT3 gene-expression signature predicts clinical outcome in normal karyotype AML	Bullinger, L., Döhner, K., Kranz, R., Stirner, C., Fröhling, S., Seholl, C., Kim, Y.H., Schlenk, R.F., Tibshirani, R., Döhner, H., Pollack, J.R.	Blood	2008
	An immune risk score predicts survival of patients with acute myeloid leukemia receiving chemotherapy	Wang, Y., Cai, Y.-Y., Herold, T., Nie, R.-C., Zhang, Y., Gale, R.P., Metzeler, K.H., Zeng, Y., Wang, S.-Q., Pan, X.-Y., Yang, T.-H., Wu, Y.-B., Zhang, Q., Wuxiao, Z.-J., Du, X., Liang, Z.-W., Su, Y.-Z., Xu, J.-B., Wang, Y.-Q., Liu, Z.-L., Wu, J.-W., Zhang, X., Wu, B.-Y., Xiao, R.-Z., Wang, S.-B., Li, J.-Y., Chi, P.-D., Zhang, Q.-Y., Chen, S.-L., Qin, Z.-Y., Zhang, X.-M., Zhong, N., Hiddemann, W.,…	Clinical Cancer Research	2021
	An immunohistochemical study of hemoglobin A, hemoglobin F, muramidase, and transferrin in erythroid hyperplasia and neoplasia	Forni, M., Meyer, P.R., Levy, N.B., Lukes, R.J., Taylor, C.R.	American Journal of Clinical Pathology	1983
	An in silico approach toward wheatgrass extract-induced apoptosis of human acute myeloid leukemia cells	Agustini, S.M., Utomo, D.H., Rifa'i, M., Haryana, S.M., Widjajanto, E.	Drug Invention Today	2019
	An increase in basophils in a case of acute myelomonocytic leukaemia associated with marrow eosinophilia and inversion of chromosome 16	Matsuura, Y., Sato, N., Kimura, F., Shimomura, S., Yamamoto, K., Enomoto, Y., Takatani, O.	European Journal of Haematology	1987
	An Innovative Phase I Clinical Study Demonstrates Inhibition of FLT3 Phosphorylation by SU11248 in Acute Myeloid Leukemia Patients	O'Farrell, A.-M., Foran, J.M., Fiedler, W., Serve, H., Paquette, R.L., Cooper, M.A., Yuen, H.A., Louie, S.G., Kim, H., Nicholas, S., Heinrich, M.C., Berdel, W.E., Bello, C., Jacobs, M., Scigalla, P., Manning, W.C., Kelsey, S., Cherrington, J.M.	Clinical Cancer Research	2003
	An insertional mutagenesis screen identifies genes that cooperate with Mll-AF9 in a murine leukemogenesis model	Bergerson, R.J., Collier, L.S., Sarver, A.L., Been, R.A., Lugthart, S., Diers, M.D., Zuber, J., Rappaport, A.R., Nixon, M.J., Silverstein, K.A.T., Fan, D., Lamblin, A.-F.J., Wolff, L., Kersey, J.H., Delwel, R., Lowe, S.W., O'Sullivan, M.G., Kogan, S.C., Adams, D.J., Largaespada, D.A.	Blood	2012
PubMed	An integrated approach of gene expression and DNA-methylation profiles of WNT signaling genes uncovers novel prognostic markers in acute myeloid leukemia	Taskesen E, Staal FJ, Reinders MJ.	BMC Bioinformatics	2015	10.1186/1471-2105-16-S4-S4
	An integrated approach of gene expression and DNA-methylation profiles of WNT signaling genes uncovers novel prognostic markers in Acute Myeloid Leukemia	Taskesen, E., Staal, F.J.T., Reinders, M.J.T.	BMC Bioinformatics	2015
	An integrated approach to dissecting oncogene addiction implicates a Myb-coordinated self-renewal program as essential for leukemia maintenance	Zuber, J., Rappaport, A.R., Luo, W., Wang, E., Chen, C., Vaseva, A.V., Shi, J., Weissmueller, S., Fellman, C., Taylor, M.J., Weissenboeck, M., Graeber, T.G., Kogan, S.C., Vakoc, C.R., Lowe, S.W.	Genes and Development	2011
PubMed	An integrated approach to elucidate signaling pathways of dioscin-induced apoptosis, energy metabolism and differentiation in acute myeloid leukemia	Chan SH, Liang PH, Guh JH.	Naunyn Schmiedebergs Arch Pharmacol	2018	10.1007/s00210-018-1484-6
	An integrated approach to elucidate signaling pathways of dioscin-induced apoptosis, energy metabolism and differentiation in acute myeloid leukemia	Chan, S.-H., Liang, P.-H., Guh, J.-H.	Naunyn-Schmiedeberg's Archives of Pharmacology	2018
PubMed	An Integrated Genome-wide CRISPRa Approach to Functionalize lncRNAs in Drug Resistance	Bester AC, Lee JD, Chavez A, Lee YR, Nachmani D, Vora S, Victor J, Sauvageau M, Monteleone E, Rinn JL, Provero P, Church GM, Clohessy JG, Pandolfi PP.	Cell	2018	10.1016/j.cell.2018.03.052
	An Integrated Genome-wide CRISPRa Approach to Functionalize lncRNAs in Drug Resistance	Bester, A.C., Lee, J.D., Chavez, A., Lee, Y.-R., Nachmani, D., Vora, S., Victor, J., Sauvageau, M., Monteleone, E., Rinn, J.L., Provero, P., Church, G.M., Clohessy, J.G., Pandolfi, P.P.	Cell	2018
PubMed	An integrative approach reveals genetic complexity and epigenetic perturbation in acute promyelocytic leukemia: a single institution experience	Rahimi N, Zhang Y, Mina A, Altman JK, Sukhanova M, Frankfurt O, Jennings L, Lu X, Behdad A, Chen Q, Chen YH, Gao J.	Hum Pathol	2019	10.1016/j.humpath.2019.05.008
	An integrative approach reveals genetic complexity and epigenetic perturbation in acute promyelocytic leukemia: a single institution experience	Rahimi, N., Zhang, Y., Mina, A., Altman, J.K., Sukhanova, M., Frankfurt, O., Jennings, L., Lu, X., Behdad, A., Chen, Q., Chen, Y.-H., Gao, J.	Human Pathology	2019
	An integrative genomic and epigenomic approach for the study of transcriptional regulation	Figueroa, M.E., Reimers, M., Thompson, R.F., Ye, K., Li, Y., Selzer, R.R., Fridriksson, J., Paietta, E., Wiernik, P., Green, R.D., Greally, J.M., Melnick, A.	PLoS ONE	2008
PubMed	An investigation of the effects of the MEK inhibitor U0126 on apoptosis in acute leukemia	James JA, Smith MA, Court EL, Yip C, Ching Y, Willson C, Smith JG.	Hematol J	2003	10.1038/sj.thj.6200327
	An investigation of the effects of the MEK inhibitor U0126 on apoptosis in acute leukemia	James, J.A., Smith, M.A., Court, E.L., Ching, C.Y.Y., Willson, C., Smith, J.G.	Hematology Journal	2003
PubMed	An investigation of the MEK/ERK inhibitor U0126 in acute myeloid leukemia	Kerr AH, James JA, Smith MA, Willson C, Court EL, Smith JG.	Ann N Y Acad Sci	2003	10.1196/annals.1299.013
	An Investigation of the MEK/ERK Inhibitor U0126 in Acute Myeloid Leukemia	Kerr, A.H.J., James, J.A., Smith, M.A., Willson, C., Court, E.L., Smith, J.G.	Annals of the New York Academy of Sciences	2003
PubMed	An mTORC1/2 dual inhibitor, AZD2014, acts as a lysosomal function activator and enhances gemtuzumab ozogamicin-induced apoptosis in primary human leukemia cells	Mizutani Y, Inase A, Maimaitili Y, Miyata Y, Kitao A, Matsumoto H, Kawaguchi K, Higashime A, Goto H, Kurata K, Yakushijin K, Minami H, Matsuoka H.	Int J Hematol	2019	10.1007/s12185-019-02701-2
	An mTORC1/2 dual inhibitor, AZD2014, acts as a lysosomal function activator and enhances gemtuzumab ozogamicin-induced apoptosis in primary human leukemia cells	Mizutani, Y., Inase, A., Maimaitili, Y., Miyata, Y., Kitao, A., Matsumoto, H., Kawaguchi, K., Higashime, A., Goto, H., Kurata, K., Yakushijin, K., Minami, H., Matsuoka, H.	International Journal of Hematology	2019
Cochrane	An open-label phase I/II (proof of concept) trial of an combination of Nilotinib (AMN 107) and RAD001 in patients with acute myeloid leukemia - CAMN107ADE01	EUCTR2007-000502-70-DE,		2007
Cochrane Central Register of Controlled Trials (CENTRAL)	An open-label, Phase I study of cediranib (RECENTINâ„¢) in patients with acute myeloid leukemia	Fiedler, W; Mesters, R; Heuser, M; Ehninger, G; Berdel, WE; Zirrgiebel, U; Robertson, JD; Puchalski, TA; Collins, B; Jurgensmeier, JM; Serve, H		2010	10.1016/j.leukres.2009.07.020
	An open-label, Phase I study of cediranib (RECENTIN™) in patients with acute myeloid leukemia	Fiedler, W., Mesters, R., Heuser, M., Ehninger, G., Berdel, W.E., Zirrgiebel, U., Robertson, J.D., Puchalski, T.A., Collins, B., Jürgensmeier, J.M., Serve, H.	Leukemia Research	2010
	An Overview of CAR T Cell Mediated B Cell Maturation Antigen Therapy	Quazi S.	Clin Lymphoma Myeloma Leuk	2022	10.1016/j.clml.2021.12.003
PubMed	An overview of the bioactivity of monacolin K / lovastatin	Xiong Z, Cao X, Wen Q, Chen Z, Cheng Z, Huang X, Zhang Y, Long C, Zhang Y, Huang Z.	Food Chem Toxicol	2019	10.1016/j.fct.2019.110585
	An overview of the bioactivity of monacolin K / lovastatin	Xiong, Z., Cao, X., Wen, Q., Chen, Z., Cheng, Z., Huang, X., Zhang, Y., Long, C., Zhang, Y., Huang, Z.	Food and Chemical Toxicology	2019
	An overview on the role of FLT3-tyrosine kinase receptor in acute myeloid leukemia: Biology and treatment	Grafone, T., Palmisano, M., Nicci, C., Storti, S.	Oncology Reviews	2012
PubMed	An oxidative stress-mediated death pathway in irradiated human leukemia cells mapped using multilaser flow cytometry	Sheng-Tanner X, Bump EA, Hedley DW.	Radiat Res	1998
	An oxidative stress-mediated death pathway in irradiated human leukemia cells mapped using multilaser flow cytometry	Sheng-Tanner, X., Bump, E.A., Hedley, D.W.	Radiation Research	1998
PubMed	An Update on Immune Based Therapies in Acute Myeloid Leukemia: 2021 and Beyond!	Haddad F, Daver N.	Adv Exp Med Biol	2021	10.1007/978-3-030-79308-1_9
PubMed	An Update on the Clinical Evaluation of Antibody-Based Therapeutics in Acute Myeloid Leukemia	Venugopal S, Daver N, Ravandi F.	Curr Hematol Malig Rep	2021	10.1007/s11899-021-00612-w
	An update on the molecular pathogenesis and potential therapeutic targeting of AML with t(8;21)(q22;q22.1);RUNX1-RUNX1T1	Al-Harbi, S., Aljurf, M., Mohty, M., Almohareb, F., Ahmed, S.O.A.	Blood Advances	2020
	Analysis and comparison of clinicohematological parameters and molecular and cytogenetic response of two Bcr/Abl fusion transcripts	Polampalli, S., Choughule, A., Negi, N., Shinde, S., Baisane, C., Amre, P., Subramanian, P.G., Gujral, S., Prabhash, K., Parikh, P.	Genetics and Molecular Research	2008
	Analysis of a mathematical model of the interaction between PIP3, AKT, and FOXO3a in Acute Myeloid Leukemia	Adi, Y.A., Aryati, L., Adi-Kusumo, F., Hardianti, M.S.	IAENG International Journal of Applied Mathematics	2020
PubMed	Analysis of AML Genes in Dysregulated Molecular Networks	Lee E, Jung H, Radivojac P, Kim JW, Lee D.	Summit Transl Bioinform	2009
PubMed	Analysis of AML genes in dysregulated molecular networks	Lee E, Jung H, Radivojac P, Kim JW, Lee D.	BMC Bioinformatics	2009	10.1186/1471-2105-10-S9-S2
	Analysis of AML genes in dysregulated molecular networks	Lee, E., Jung, H., Radivojac, P., Kim, J., Lee, D.	BMC Bioinformatics	2009
	Analysis of cellular and biochemical factors involved in acute myeloid leukemia taking into account the dysfunctional module	Chen, J., Tang, J., Bu, C., Liao, J., Yu, J., Luo, T., Xv, Y., Ding, R.	Revista de Chimie	2020
PubMed	Analysis of change in microRNA expression profiles of lung cancer A549 cells treated with Radix tetrastigma hemsleyani flavonoids	Liu P, Yang X, Zhang H, Pu J, Wei K.	Onco Targets Ther	2018	10.2147/OTT.S164276
	Analysis of change in microRNA expression profiles of lung cancer A549 cells treated with radix tetrastigma hemsleyani flavonoids	Liu, P., Yang, X., Zhang, H., Pu, J., Wei, K.	OncoTargets and Therapy	2018
PubMed	Analysis of Four Types of Leukemia Using Gene Ontology Term and Kyoto Encyclopedia of Genes and Genomes Pathway Enrichment Scores	Lu J, Zhang Y, Wang S, Bi Y, Huang T, Luo X, Cai YD.	Comb Chem High Throughput Screen	2020	10.2174/1386207322666181231151900
	Analysis of four types of leukemia using gene ontology term and kyoto encyclopedia of genes and genomes pathway enrichment scores	Lu, J., YuHangZhang, Wang, S., Bi, Y., Huang, T., Luo, X., Cai, Y.-D.	Combinatorial Chemistry and High Throughput Screening	2020
PubMed	Analysis of genome-wide methylation and gene expression induced by 5-aza-2'-deoxycytidine identifies BCL2L10 as a frequent methylation target in acute myeloid leukemia	Fabiani E, Leone G, Giachelia M, D'alo' F, Greco M, Criscuolo M, Guidi F, Rutella S, Hohaus S, Voso MT.	Leuk Lymphoma	2010	10.3109/10428194.2010.528093
	Analysis of genome-wide methylation and gene expression induced by 5-aza-2′-deoxycytidine identifies BCL2L10 as a frequent methylation target in acute myeloid leukemia	Fabiani, E., Leone, G., Giachelia, M., D'Alo', F., Greco, M., Criscuolo, M., Guidi, F., Rutella, S., Hohaus, S., Voso, M.T.	Leukemia and Lymphoma	2010
	Analysis of granulocyte-macrophage colony-stimulating factor action in differentiating myeloid leukemia cells: Treatment with DMSO may reveal a common pathway for growth factor gene regulation	Taetle, R., Oval, J., Smedsrud, M., Davis, C., Gansbacher, B.	Experimental Hematology	1991
	Analysis of miRNA expression profiling in mouse spleen affected by acute Toxoplasma gondii infection	He, J.-J., Ma, J., Wang, J.-L., Xu, M.-J., Zhu, X.-Q.	Infection, Genetics and Evolution	2016
	Analysis of the Influence of Serum MMP-2 and vWF Levels on the Predictive Value of Risk Grade and Prognosis of Patients with Acute Myeloid Leukemia	Liu M, Yang Q, Zhang L.	Contrast Media Mol Imaging	2022	10.1155/2022/1865189
	Analysis of tumor immune-related differentially expressed genes in adults and children with acute myeloid leukemia | 成人与儿童急性髓系白血病患者肿瘤免疫相关的差异表达基因分析	Li, L.-L., Li, Q., Li, M.-Y., Liu, Z., Shen, Q.-C.	Journal of Shanghai Jiaotong University (Medical Science)	2021
	Analysis of Unfavorable Prognosis Gene Markers in Patients with Acute Myeloid Leukemia by Multiomics	Chen, X.-M., Zhang, H.-M., Yang, B., Lu, X.-C., He, P.-F.	Zhongguo shi yan xue ye xue za zhi	2019
PubMed	Analyzing the gene expression profile of pediatric acute myeloid leukemia with real-time PCR arrays	Yan-Fang T, Dong W, Li P, Wen-Li Z, Jun L, Na W, Jian W, Xing F, Yan-Hong L, Jian N, Jian P.	Cancer Cell Int	2012	10.1186/1475-2867-12-40
	Analyzing the gene expression profile of pediatric acute myeloid leukemia with real-time PCR arrays	Yan-Fang, T., Dong, W., Li, P., Wen-Li, Z., Jun, L., Na, W., Jian, W., Xing, F., Yan-Hong, L., Jian, N., Jian, P.	Cancer Cell International	2012
	Analyzing the key gene expression and prognostics values for acute myeloid leukemia	Shi, L., Huang, Y., Huang, X., Zhou, W., Wei, J., Deng, D., Lai, Y.	Translational Cancer Research	2020
PubMed	Andrographolide isolated from Andrographis paniculata induces cell cycle arrest and mitochondrial-mediated apoptosis in human leukemic HL-60 cells	Cheung HY, Cheung SH, Li J, Cheung CS, Lai WP, Fong WF, Leung FM.	Planta Med	2005	10.1055/s-2005-873128
	Andrographolide isolated from Andrographis paniculata induces cell cycle arrest and mitochondrial-mediated apoptosis in human leukemic HL-60 cells	Cheung, H.-Y., Cheung, S.-H., Li, J., Cheung, C.-S., Lai, W.-P., Fong, W.-F., Leung, F.-M.	Planta Medica	2005
PubMed	Andrographolide potentiates the antitumor effect of topotecan in acute myeloid leukemia cells through an intrinsic apoptotic pathway	Hodroj MH, Jardaly A, Abi Raad S, Zouein A, Rizk S.	Cancer Manag Res	2018	10.2147/CMAR.S160924
	Andrographolide potentiates the antitumor effect of topotecan in acute myeloid leukemia cells through an intrinsic apoptotic pathway	Hodroj, M.H., Jardaly, A., Raad, S.A., Zouein, A., Rizk, S.	Cancer Management and Research	2018
Ovid MEDLINE(R)	Andrographolide potentiates the antitumor effect of topotecan in acute myeloid leukemia cells through an intrinsic apoptotic pathway.	Hodroj, Mohammad Hassan	Cancer management and research	2018	https://dx.doi.org/10.2147/CMAR.S160924
Embase	Andrographolide potentiates the antitumor effect of topotecan in acute myeloid leukemia cells through an intrinsic apoptotic pathway.	Hodroj M.H.		2018	http://dx.doi.org/10.2147/CMAR.S160924
PubMed	Andrographolide Suppresses MV4-11 Cell Proliferation through the Inhibition of FLT3 Signaling, Fatty Acid Synthesis and Cellular Iron Uptake	Chen X, Zhang J, Yuan L, Lay Y, Wong YK, Lim TK, Ong CS, Lin Q, Wang J, Hua Z.	Molecules	2017	10.3390/molecules22091444
	Andrographolide suppresses MV4-11 cell proliferation through the inhibition of FLT3 signaling, fatty acid synthesis and cellular iron uptake	Chen, X., Zhang, J., Yuan, L., Lay, Y., Wong, Y.K., Lim, T.K., Ong, C.S., Lin, Q., Wang, J., Hua, Z.	Molecules	2017
PubMed	Aneuploid acute myeloid leukemia exhibits a signature of genomic alterations in the cell cycle and protein degradation machinery	Simonetti G, Padella A, do Valle IF, Fontana MC, Fonzi E, Bruno S, Baldazzi C, Guadagnuolo V, Manfrini M, Ferrari A, Paolini S, Papayannidis C, Marconi G, Franchini E, Zuffa E, Laginestra MA, Zanotti F, Astolfi A, Iacobucci I, Bernardi S, Sazzini M, Ficarra E, Hernandez JM, Vandenberghe P, Cools J, Bullinger L, Ottaviani E, Testoni N, Cavo M, Haferlach T, Castellani G, Remondini D, Martinelli G.	Cancer	2019	10.1002/cncr.31837
	Aneuploid acute myeloid leukemia exhibits a signature of genomic alterations in the cell cycle and protein degradation machinery	Simonetti, G., Padella, A., do Valle, I.F., Fontana, M.C., Fonzi, E., Bruno, S., Baldazzi, C., Guadagnuolo, V., Manfrini, M., Ferrari, A., Paolini, S., Papayannidis, C., Marconi, G., Franchini, E., Zuffa, E., Laginestra, M.A., Zanotti, F., Astolfi, A., Iacobucci, I., Bernardi, S., Sazzini, M., Ficarra, E., Hernandez, J.M., Vandenberghe, P., Cools, J., Bullinger, L., Ottaviani, E., Testoni, N., Ca…	Cancer	2019
	Anexelekto/MER tyrosine kinase inhibitor ONO-7475 arrests growth and kills FMS-like tyrosine kinase 3-internal tandem duplication mutant acute myeloid leukemia cells by diverse mechanisms	Ruvolo, P.P., Ma, H., Ruvolo, V.R., Zhang, X., Mu, H., Schober, W., Hernandez, I., Gallardo, M., Khoury, J.D., Cortes, J., Andreeff, M., Post, S.M.	Haematologica	2017
	Angiogenesis in acute myeloid leukemia and opportunities for novel therapies	Trujillo, A., McGee, C., Cogle, C.R.	Journal of Oncology	2012
	Angiogenesis in patients with hematologic malignancies | Angiogenese bei hämatologischen neoplasien	Mesters, R.M., Padró, T., Steins, M., Bieker, R., Retzlaff, S., Kessler, T., Kienast, J., Berdel, W.E.	Onkologie	2001
PubMed	Angiogenesis Status in Patients with Acute Myeloid Leukemia: From Diagnosis to Post-hematopoietic Stem Cell Transplantation	Mohammadi Najafabadi M, Shamsasenjan K, Akbarzadehalaleh P.	Int J Organ Transplant Med	2017
	Angiogenesis status in patients with acute myeloid leukemia: From diagnosis to post-hematopoietic stem cell transplantation	Najafabadi, M.M., Shamsasenjan, K., Akbarzadehalaleh, P.	International Journal of Organ Transplantation Medicine	2017
	Annona cherimola seed extract activates extrinsic and intrinsic apoptotic pathways in leukemic cells	Haykal, T., Nasr, P., Hodroj, M.H., Taleb, R.I., Sarkis, R., Moujabber, M.N.E., Rizk, S.	Toxins	2019
	ANTI-ADHESION evolves to a promising therapeutic concept in oncology	Schmidmaier, R., Baumann, P.	Current Medicinal Chemistry	2008
PubMed	Anti-angiogenic activity of ShengMaBieJia decoction in vitro and in acute myeloid leukaemia tumour-bearing mouse models	Wang M, Ma B, Dai X, Zhang H, Dai H, Wang J, Liu L, Sun X.	Pharm Biol	2020	10.1080/13880209.2020.1764059
	Anti-angiogenic activity of ShengMaBieJia decoction in vitro and in acute myeloid leukaemia tumour-bearing mouse models	Wang, M., Ma, B., Dai, X., Zhang, H., Dai, H., Wang, J., Liu, L., Sun, X.	Pharmaceutical Biology	2020
	Anti-apoptotic BCL-2 family proteins in acute neural injury	Anilkumar, U., Prehn, J.H.M.	Frontiers in Cellular Neuroscience	2014
PubMed	Anti-Apoptotic Effects of Osteopontin via the Up-Regulation of AKT/mTOR/β-Catenin Loop in Acute Myeloid Leukemia Cells	Zahed Panah M, Nikbakht M, Sajjadi SM, Rostami S, Norooznezhad AH, Kamranzadeh Fumani H, Ghavamzadeh A, Mohammadi S.	Int J Hematol Oncol Stem Cell Res	2017
	Anti-apoptotic effects of osteopontin via the up-regulation of AKT/mTOR/β-catenin loop in acute myeloid leukemia cells	Panah, M.Z., Nikbakht, M., Sajjadi, S.M., Rostami, S., Norooznezhad, A.H., Fumani, H.K., Ghavamzadeh, A., Mohammadi, S.	International Journal of Hematology-Oncology and Stem Cell Research	2017
PubMed	Anti-apoptotic quinolinate phosphoribosyltransferase (QPRT) is a target gene of Wilms' tumor gene 1 (WT1) protein in leukemic cells	Ullmark T, Montano G, Järvstråt L, Jernmark Nilsson H, Håkansson E, Drott K, Nilsson B, Vidovic K, Gullberg U.	Biochem Biophys Res Commun	2017	10.1016/j.bbrc.2016.11.114
	Anti-apoptotic quinolinate phosphoribosyltransferase (QPRT) is a target gene of Wilms' tumor gene 1 (WT1) protein in leukemic cells	Ullmark, T., Montano, G., Järvstråt, L., Jernmark Nilsson, H., Håkansson, E., Drott, K., Nilsson, B., Vidovic, K., Gullberg, U.	Biochemical and Biophysical Research Communications	2017
PubMed	Anti-CD117 immunotherapy to eliminate hematopoietic and leukemia stem cells	Russkamp NF, Myburgh R, Kiefer JD, Neri D, Manz MG.	Exp Hematol	2021	10.1016/j.exphem.2021.01.003
PubMed	Anti-CD19 CAR T Cells That Secrete a Biparatopic Anti-CLEC12A Bridging Protein Have Potent Activity Against Highly Aggressive Acute Myeloid Leukemia In Vitro and In Vivo	Rennert PD, Dufort FJ, Su L, Sanford T, Birt A, Wu L, Lobb RR, Ambrose C.	Mol Cancer Ther	2021	10.1158/1535-7163.MCT-20-1030
	Anti-CD33 chimeric antigen receptor targeting of acute myeloid leukemia	O’Hear, C., Heiber, J.F., Schubert, I., Fey, G., Geiger, T.L.	Haematologica	2015
	Anti-CD33 monoclonal antibodies enhance the cytotoxic effects of cytosine arabinoside and idarubicin on acute myeloid leukemia cells through similarities in their signaling pathways	Balaian, L., Ball, E.D.	Experimental Hematology	2005
PubMed	Anti-CD33-antibodies labelled with the alpha-emitter Bismuth-213 kill CD33-positive acute myeloid leukaemia cells specifically by activation of caspases and break radio- and chemoresistance by inhibition of the anti-apoptotic proteins X-linked inhibitor of apoptosis protein and B-cell lymphoma-extra large	Friesen C, Roscher M, Hormann I, Leib O, Marx S, Moreno J, Miltner E.	Eur J Cancer	2013	10.1016/j.ejca.2013.04.008
	Anti-CD33-antibodies labelled with the alpha-emitter Bismuth-213 kill CD33-positive acute myeloid leukaemia cells specifically by activation of caspases and break radio- and chemoresistance by inhibition of the anti-apoptotic proteins X-linked inhibitor of apoptosis protein and B-cell lymphoma-extra large	Friesen, C., Roscher, M., Hormann, I., Leib, O., Marx, S., Moreno, J., Miltner, E.	European Journal of Cancer	2013
PubMed	Anti-CLL1 Chimeric Antigen Receptor T-cell Therapy in Children with Relapsed/Refractory Avute Myeloid leukemia	Zhang, H., Wang, P., Li, Z., He, Y., Gan, W., Jiang, H.	Clin Cancer Res	2021	10.1158/1078-0432.CCR-20-4543
	Anti-inflammatory effects of triptolide by inhibiting the NF-κB signalling pathway in LPS-induced acute lung injury in a murine model	Wang, X., Zhang, L., Duan, W., Liu, B., Gong, P., Ding, Y., Wu, X.	Molecular Medicine Reports	2014
	Anti-Inflammatory Profile of Jungia sellowii Less. By Downregulation of Proinflammatory Mediators and Inhibition of NF-κB and p38 Pathways	Vicente, G., Moon, Y.J.K., Rosa, D.W., Lima, L.A., Saleh, N.A., Da Rosa, J.S., Creczynski-Pasa, T.B., Biavatti, M.W., Dalmarco, E.M., Fröde, T.S.	Mediators of Inflammation	2020
PubMed	Anti-leukemia activity of NSC-743380 in SULT1A1-expressing acute myeloid leukemia cells is associated with inhibitions of cFLIP expression and PI3K/AKT/mTOR activities	Huang X, Cao M, Wu S, Wang L, Hu J, Mehran RJ, Roth JA, Swisher SG, Wang RY, Kantarjian HM, Andreeff M, Sun X, Fang B.	Oncotarget	2017	10.18632/oncotarget.22235
	Anti-leukemia activity of NSC-743380 in SULT1A1-expressing acute myeloid leukemia cells is associated with inhibitions of cFLIP expression and PI3K/AKT/mTOR activities	Huang, X., Cao, M., Wu, S., Wang, L., Hu, J., Mehran, R.J., Roth, J.A., Swisher, S.G., Wang, R.-Y., Kantarjian, H.M., Andreeff, M., Sun, X., Fang, B.	Oncotarget	2017
PubMed	Anti-leukemia effect associated with down-regulated CD47 and up-regulated calreticulin by stimulated macrophages in co-culture	Hassan EM, Walker GC, Wang C, Zou S.	Cancer Immunol Immunother	2021	10.1007/s00262-020-02728-z
PubMed	Anti-leukemic effect of 2-pyrone derivatives via MAPK and PI3 kinase pathways	Yoon JS, Won YW, Kim SJ, Oh SJ, Kim ES, Kim BK, Cho CG, Choi JH, Park BB, Lee MH, Lee YY.	Invest New Drugs	2012	10.1007/s10637-012-9814-x
	Anti-leukemic effect of 2-pyrone derivatives via MAPK and PI3 kinase pathways	Yoon, J.S., Won, Y.W., Kim, S.J., Oh, S.J., Kim, E.S., Kim, B.K., Cho, C.G., Choi, J.H., Park, B.B., Lee, M.H., Lee, Y.Y.	Investigational New Drugs	2012
PubMed	Anti-leukemic effect of sodium metaarsenite (KML001) in acute myeloid leukemia with breaking-down the resistance of cytosine arabinoside	Yoon JS, Kim ES, Park BB, Choi JH, Won YW, Kim S, Lee YY.	Int J Oncol	2015	10.3892/ijo.2015.2899
	Anti-leukemic effect of sodium metaarsenite (KML001) in acute myeloid leukemia with breaking-down the resistance of cytosine arabinoside	Yoon, J.S., Kim, E.S., Park, B.B., Choi, J.H., Won, Y.W., Kim, S., Lee, Y.Y.	International Journal of Oncology	2015
	Anti-leukemic effects of the quercetin on human leukemia u937 cells mediated by down-regulation of mcl-1, survivin, and xiap	Rahbaran, M., Razeghian, E.	Annals of Cancer Research and Therapy	2021
PubMed	Anti-NKG2C/IL-15/anti-CD33 killer engager directs primary and iPSC-derived NKG2C(+) NK cells to target myeloid leukemia	Chiu E, Felices M, Cichocki F, Davis Z, Wang H, Tuninga K, Vallera DA, Lee T, Bjordahl R, Malmberg KJ, Valamehr B, Miller JS.	Mol Ther	2021	10.1016/j.ymthe.2021.06.018
PubMed	Anti-Tumor and Immune Enhancing Activities of Rice Bran Gramisterol on Acute Myelogenous Leukemia	Somintara S, Leardkamolkarn V, Suttiarporn P, Mahatheeranont S.	PLoS One	2016	10.1371/journal.pone.0146869
	Anti-tumor and immune enhancing activities of rice bran gramisterol on acute myelogenous leukemia	Somintara, S., Leardkamolkarn, V., Suttiarporn, P., Mahatheeranont, S.	PLoS ONE	2016
PubMed	Anti-tumor NAMPT inhibitor, KPT-9274, mediates gender-dependent murine anemia and nephrotoxicity by regulating SIRT3-mediated SOD deacetylation	Mitchell S, Zhang P, Cannon M, Beaver L, Lehman A, Harrington B, Sampath D, Byrd JC, Lapalombella R.	J Hematol Oncol	2021	10.1186/s13045-021-01107-0
	Anti-tumor NAMPT inhibitor, KPT-9274, mediates gender-dependent murine anemia and nephrotoxicity by regulating SIRT3-mediated SOD deacetylation	Mitchell, S., Zhang, P., Cannon, M., Beaver, L., Lehman, A., Harrington, B., Sampath, D., Byrd, J.C., Lapalombella, R.	Journal of Hematology and Oncology	2021
	Antiangiogenic activity of 4′-thio-β-D-arabinofuranosylcytosine	Roy, A.M., Tiwari, K.N., Parker, W.B., Secrist III, J.A., Li, R., Qu, Z.	Molecular Cancer Therapeutics	2006
PubMed	Antiapoptotic function of charged multivesicular body protein 5: a potentially relevant gene in acute myeloid leukemia	Shahmoradgoli M, Mannherz O, Engel F, Heck S, Krämer A, Seiffert M, Pscherer A, Lichter P.	Int J Cancer	2011	10.1002/ijc.25632
	Antiapoptotic function of charged multivesicular body protein 5: A potentially relevant gene in acute myeloid leukemia	Shahmoradgoli, M., Mannherz, O., Engel, F., Heck, S., Krämer, A., Seiffert, M., Pscherer, A., Lichter, P.	International Journal of Cancer	2011
	Antibody engagement of intercellular adhesion molecule 3 triggers apoptosis of normal and leukaemic myeloid marrow cells	Stuckk, A., Havflick, J.S., Sandmaier, B.M.	British Journal of Haematology	2000
PubMed	Antibody-based therapy for acute myeloid leukemia: a review of phase 2 and 3 trials	Thomas X, Elhamri M, Deloire A, Heiblig M.	Expert Opin Emerg Drugs	2022	10.1080/14728214.2022.2094365
PubMed	Antibody-Targeted Cyclodextrin-Based Nanoparticles for siRNA Delivery in the Treatment of Acute Myeloid Leukemia: Physicochemical Characteristics, in Vitro Mechanistic Studies, and ex Vivo Patient Derived Therapeutic Efficacy	Guo J, Russell EG, Darcy R, Cotter TG, McKenna SL, Cahill MR, O'Driscoll CM.	Mol Pharm	2017	10.1021/acs.molpharmaceut.6b01150
	Antibody-Targeted Cyclodextrin-Based Nanoparticles for siRNA Delivery in the Treatment of Acute Myeloid Leukemia: Physicochemical Characteristics, in Vitro Mechanistic Studies, and ex Vivo Patient Derived Therapeutic Efficacy	Guo, J., Russell, E.G., Darcy, R., Cotter, T.G., McKenna, S.L., Cahill, M.R., O’Driscoll, C.M.	Molecular Pharmaceutics	2017
	Anticancer activity in human multiple myeloma U266 cells: Synergy between cryptotanshinone and arsenic trioxide	Liu, P., Xu, S., Zhang, M., Wang, W.W., Zhang, Y.F., Rehman, K., Naranmandura, H., Chen, Z.	Metallomics	2013
PubMed	Antigen Expression Varies Significantly between Molecular Subgroups of Acute Myeloid Leukemia Patients: Clinical Applicability Is Hampered by Establishment of Relevant Cutoffs	Herborg LL, Nederby L, Brøndum RF, Hansen M, Hokland P, Roug AS.	Acta Haematol	2021	10.1159/000510504
PubMed	Antileukaemic effect of PI3K-mTOR inhibitors in acute myeloid leukaemia-gene expression profiles reveal CDC25B expression as determinate of pharmacological effect	Reikvam H, Tamburini J, Skrede S, Holdhus R, Poulain L, Ersvaer E, Hatfield KJ, Bruserud Ø.	Br J Haematol	2014	10.1111/bjh.12611
	Antileukaemic effect of PI3K-mTOR inhibitors in acute myeloid leukaemia-gene expression profiles reveal CDC25B expression as determinate of pharmacological effect	Reikvam, H., Tamburini, J., Skrede, S., Holdhus, R., Poulain, L., Ersvær, E., Hatfield, K.J., Bruserud, O.	British Journal of Haematology	2014
	Antileukemia activity of the novel peptidic CXCR4 antagonist LY2510924 as monotherapy and in combination with chemotherapy	Cho, B.-S., Zeng, Z., Mu, H., Wang, Z., Konoplev, S., McQueen, T., Protopopova, M., Cortes, J., Marszalek, J.R., Peng, S.-B., Ma, W., Davis, R.E., Thornton, D.E., Andreeff, M., Konopleva, M.	Blood	2015
	Antileukemia efficacy and mechanisms of action of SL-101, a novel anti-CD123 antibody conjugate, in acute myeloid leukemia	Han, L., Jorgensen, J.L., Brooks, C., Shi, C., Zhang, Q., Nogueras Gonzalez, G.M., Cavazos, A., Pan, R., Mu, H., Wang, S.A., Zhou, J., Ai-Atrash, G., Ciurea, S.O., Rettig, M., Dipersio, J.F., Cortes, J., Huang, X., Kantarjian, H.M., Andreeff, M., Ravandi, F., Konopleva, M.	Clinical Cancer Research	2017
PubMed	Antileukemic activity and mechanism of action of the novel PI3K and histone deacetylase dual inhibitor CUDC-907 in acute myeloid leukemia	Li X, Su Y, Madlambayan G, Edwards H, Polin L, Kushner J, Dzinic SH, White K, Ma J, Knight T, Wang G, Wang Y, Yang J, Taub JW, Lin H, Ge Y.	Haematologica	2019	10.3324/haematol.2018.201343
	Antileukemic activity and mechanism of action of the novel PI3K and histone deacetylase dual inhibitor CUDC-907 in acute myeloid leukemia	Li, X., Su, Y., Madlambayan, G., Edwards, H., Polin, L., Kushner, J., Dzinic, S.H., White, K., Ma, J., Knight, T., Wang, G., Wang, Y., Yang, J., Taub, J.W., Lin, H., Ge, Y.	Haematologica	2019
	Antileukemic activity of 2-deoxy-D-glucose through inhibition of N-linked glycosylation in acute myeloid leukemia with FLT3-ITD or c-KIT mutations	Larrue, C., Saland, E., Vergez, F., Serhan, N., Delabesse, E., Mas, V.M.-D., Hospital, M.-A., Tamburini, J., Manenti, S., Sarry, J.E., Récher, C.	Molecular Cancer Therapeutics	2015
	Antileukemic activity of shepherdin and molecular diversity of Hsp90 inhibitors	Gyurkocza, B., Plescia, J., Raskett, C.M., Garlick, D.S., Lowry, P.A., Carter, B.Z., Andreeff, M., Meli, M., Colombo, G., Altieri, D.C.	Journal of the National Cancer Institute	2006
PubMed	Antileukemic activity of the VPS34-IN1 inhibitor in acute myeloid leukemia	Meunier G, Birsen R, Cazelles C, Belhadj M, Cantero-Aguilar L, Kosmider O, Fontenay M, Azar N, Mayeux P, Chapuis N, Tamburini J, Bouscary D.	Oncogenesis	2020	10.1038/s41389-020-00278-8
	Antileukemic activity of the VPS34-IN1 inhibitor in acute myeloid leukemia	Meunier, G., Birsen, R., Cazelles, C., Belhadj, M., Cantero-Aguilar, L., Kosmider, O., Fontenay, M., Azar, N., Mayeux, P., Chapuis, N., Tamburini, J., Bouscary, D.	Oncogenesis	2020
PubMed	Antileukemic effect of a synthetic vitamin D3 analog, HY-11, with low potential to cause hypercalcemia	Yoon JS, Kim JY, Park HK, Kim ES, Ahn KS, Yoon SS, Cho CG, Kim BK, Lee YY.	Int J Oncol	2008
	Antileukemic effect of a synthetic vitamin D3 analog, HY-11, with low potential to cause hypercalcemia	Yoon, J.S., Kim, J.Y., Park, H.K., Kim, E.S., Ahn, K.S., Yoon, S.S., Cho, C.G., Kim, B.K., Lee, Y.Y.	International Journal of Oncology	2008
	Antileukemic effects of AMPK activators on BCR-ABL-expressing cells	Vakana, E., Altman, J.K., Glaser, H., Donato, N.J., Platanias, L.C.	Blood	2011
PubMed	Antileukemic properties of 3-hydroxy-3-methylglutaryl-coenzyme A reductase inhibitors	van Besien H, Sassano A, Altman JK, Platanias LC.	Leuk Lymphoma	2013	10.3109/10428194.2013.790022
	Antileukemic properties of 3-hydroxy-3-methylglutaryl-coenzyme A reductase inhibitors	Van Besien, H., Sassano, A., Altman, J.K., Platanias, L.C.	Leukemia and Lymphoma	2013
PubMed	Antineoplastic effects of CPPTL via the ROS/JNK pathway in acute myeloid leukemia	Gao HE, Sun Y, Ding YH, Long J, Liu XL, Yang M, Ji Q, Li YH, Chen Y, Zhang Q, Gao YD.	Oncotarget	2017	10.18632/oncotarget.17166
	Antineoplastic effects of CPPTL via the ROS/JNK pathway in acute myeloid leukemia	Gao, H.-E., Sun, Y., Ding, Y.-H., Long, J., Liu, X.-L., Yang, M., Ji, Q., Li, Y.-H., Chen, Y., Zhang, Q., Gao, Y.-D.	Oncotarget	2017
Ovid MEDLINE(R)	Antineoplastic effects of CPPTL via the ROS/JNK pathway in acute myeloid leukemia.	Gao, Hui-Er	Oncotarget	2017	https://dx.doi.org/10.18632/oncotarget.17166
Embase	Antineoplastic effects of CPPTL via the ROS/JNK pathway in acute myeloid leukemia.	Gao H.-E.		2017	http://dx.doi.org/10.18632/oncotarget.17166
PubMed	Antineoplastic mechanisms of niclosamide in acute myelogenous leukemia stem cells: inactivation of the NF-kappaB pathway and generation of reactive oxygen species	Jin Y, Lu Z, Ding K, Li J, Du X, Chen C, Sun X, Wu Y, Zhou J, Pan J.	Cancer Res	2010	10.1158/0008-5472.CAN-09-3950
Ovid MEDLINE(R)	Antineoplastic mechanisms of niclosamide in acute myelogenous leukemia stem cells: inactivation of the NF-kappaB pathway and generation of reactive oxygen species.	Jin, Yanli	Cancer research	2010	https://dx.doi.org/10.1158/0008-5472.CAN-09-3950
	Antineoplastic mechanisms of niclosamide in acute myelogenous leukemia stem cells: Inactivation of the NF-κB pathway and generation of reactive oxygen species	Jin, Y., Lu, Z., Ding, K., Li, J., Du, X., Chen, C., Sun, X., Wu, Y., Zhou, J., Pan, J.	Cancer Research	2010
	Antioxidant and selective anticancer activities of two Euphorbia species in human acute myeloid leukemia	Ben Jannet, S., Hymery, N., Bourgou, S., Jdey, A., Lachaal, M., Magné, C., Ksouri, R.	Biomedicine and Pharmacotherapy	2017
PubMed	Antiproliferative and Immunoregulatory Effects of Azelaic Acid Against Acute Myeloid Leukemia via the Activation of Notch Signaling Pathway	Dongdong Z, Jin Y, Yang T, Yang Q, Wu B, Chen Y, Luo Z, Liang L, Liu Y, Xu A, Tong X, Can C, Ding L, Tu H, Tan Y, Jiang H, Liu X, Shen H, Liu L, Pan Y, Wei Y, Zhou F.	Front Pharmacol	2019	10.3389/fphar.2019.01396
	Antiproliferative and immunoregulatory effects of azelaic acid against acute myeloid leukemia via the activation of notch signaling pathway	Dongdong, Z., Jin, Y., Yang, T., Yang, Q., Wu, B., Chen, Y., Luo, Z., Liang, L., Liu, Y., Xu, A., Tong, X., Can, C., Ding, L., Tu, H., Tan, Y., Jiang, H., Liu, X., Shen, H., Liu, L., Pan, Y., Wei, Y., Zhou, F.	Frontiers in Pharmacology	2019
Ovid MEDLINE(R)	Antiproliferative and Immunoregulatory Effects of Azelaic Acid Against Acute Myeloid Leukemia via the Activation of Notch Signaling Pathway.	Dongdong, Zhang	Frontiers in pharmacology	2019	https://dx.doi.org/10.3389/fphar.2019.01396
Embase	Antiproliferative and immunoregulatory effects of azelaic acid against acute myeloid leukemia via the activation of notch signaling pathway.	Dongdong Z.		2019	http://dx.doi.org/10.3389/fphar.2019.01396
PubMed	Antiproliferative and proapoptotic effects of proteasome inhibitors and their combination with histone deacetylase inhibitors on leukemia cells	Fuchs O, Provaznikova D, Marinov I, Kuzelova K, Spicka I.	Cardiovasc Hematol Disord Drug Targets	2009	10.2174/187152909787581372
	Antiproliferative and proapoptotic effects of proteasome inhibitors and their combination with histone deacetylase inhibitors on leukemia cells	Fuchs, O., Provaznikova, D., Marinov, I., Kuzelova, K., Spicka, I.	Cardiovascular and Hematological Disorders - Drug Targets	2009
	Antiproliferative and proapoptotic effects of topotecan in combination with thymoquinone on acute myelogenous leukemia	Khalife, R., Stephany, E.-H., Tarras, O., Hodroj, M.H., Rizk, S.	Clinical Lymphoma, Myeloma and Leukemia	2014
PubMed	Antiproliferative effect of ZSTK474 alone or in combination with chemotherapeutic drugs on HL60 and HL60/ADR cells	Zhou Q, Chen Y, Zhang L, Zhong Y, Zhang Z, Wang R, Jin M, Gong M, Qiu Y, Kong D.	Oncotarget	2017	10.18632/oncotarget.16589
	Antiproliferative effect of ZSTK474 alone or in combination with chemotherapeutic drugs on HL60 and HL60/ADR cells	Zhou, Q., Chen, Y., Zhang, L., Zhong, Y., Zhang, Z., Wang, R., Jin, M., Gong, M., Qiu, Y., Kong, D.	Oncotarget	2017
	Antiproliferative effects of a non-β-oxidizable fatty acid, tetradecylthioacetic acid, in native human acute myelogenous leukemia blast cultures	Tronstad, K.J., Bruserud, Ø., Berge, K., Berge, R.K.	Leukemia	2002
	Antisense oligonucleotides targeting human stat5 inhibit the proliferation of human leukemia cell lines that express constitutively activated stats	Liu, R.Y., Fan, C., Whitehouse, B.	Blood	2000
PubMed	Antitumor activity of a novel and orally available inhibitor of serine palmitoyltransferase	Yaguchi M, Shibata S, Satomi Y, Hirayama M, Adachi R, Asano Y, Kojima T, Hirata Y, Mizutani A, Kiba A, Sagiya Y.	Biochem Biophys Res Commun	2017	10.1016/j.bbrc.2017.01.075
	Antitumor activity of a novel and orally available inhibitor of serine palmitoyltransferase	Yaguchi, M., Shibata, S., Satomi, Y., Hirayama, M., Adachi, R., Asano, Y., Kojima, T., Hirata, Y., Mizutani, A., Kiba, A., Sagiya, Y.	Biochemical and Biophysical Research Communications	2017
PubMed	Antitumor Effect of Pomolic Acid in Acute Myeloid Leukemia Cells Involves Cell Death, Decreased Cell Growth and Topoisomerases Inhibition	Pereira MXG, Hammes ASO, Vasconcelos FC, Pozzo AR, Pereira TH, Caffarena ER, Gattass CR, Maia RC.	Anticancer Agents Med Chem	2018	10.2174/1871520618666180412120128
	Antitumor effect of pomolic acid in acute myeloid leukemia cells involves cell death, decreased cell growth and topoisomerases inhibition	Pereira, M.X.G., Hammes, A.S.O., Vasconcelos, F.C., Pozzo, A.R., Pereira, T.H., Caffarena, E.R., Gattass, C.R., Maia, R.C.	Anti-Cancer Agents in Medicinal Chemistry	2018
	Antitumor effects of helenalin in doxorubicin-resistant leukemia cells are mediated via mitochondrial mediated apoptosis, loss of mitochondrial membrane potential, inhibition of cell migration and invasion and downregulation of PI3-kinase/ AKT/m-TOR signalling pathway	Liu, J., Zhao, Y., Shi, Z., Bai, Y.	Journal of B.U.ON.	2019
PubMed	Antitumor effects of helenalin in doxorubicin-resistant leukemia cells are mediated via mitochondrial mediated apoptosis, loss of mitochondrial membrane potential, inhibition of cell migration and invasion and downregulation of PI3-kinase/AKT/m-TOR signalling pathway	Liu J, Zhao Y, Shi Z, Bai Y.	J BUON	2019
PubMed	Antitumor Mechanism of the Essential Oils from Two Succulent Plants in Multidrug Resistance Leukemia Cell	Poma P, Labbozzetta M, McCubrey JA, Ramarosandratana AV, Sajeva M, Zito P, Notarbartolo M.	Pharmaceuticals (Basel)	2019	10.3390/ph12030124
	Antitumor mechanism of the essential oils from two succulent plants in multidrug resistance leukemia cell	Poma, P., Labbozzetta, M., McCubrey, J.A., Ramarosandratana, A.V., Sajeva, M., Zito, P., Notarbartolo, M.	Pharmaceuticals	2019
	Antitumor screening of pterodon pubescens terpenic fraction indicates high sensitivity for lymphocytic leukemia cells	Martino, T., Pereira, M.F., Gayer, C.R.M., Dalmau, S.R., Coelho, M.G.P., Sabino, K.C.C.	Natural Product Communications	2014
PubMed	Antitumor synergy with SY-1425, a selective RARα agonist, and hypomethylating agents in retinoic acid receptor pathway activated models of acute myeloid leukemia	McKeown MR, Johannessen L, Lee E, Fiore C, di Tomaso E.	Haematologica	2019	10.3324/haematol.2018.192807
	Antitumor synergy with SY-1425, a selective RARα agonist, and hypomethylating agents in retinoic acid receptor pathway activated models of acute myeloid leukemia	McKeown, M.R., Johannessen, L., Lee, E., Fiore, C., Di Tomaso, E.	Haematologica	2019
Embase	Apatinib inhibits proliferation and induces apoptosis of acute myeloid leukemia stem/progenitor like cell line(kg1alpha cells) by inhibition PI3K/AKT signal pathway.	Xu B.		2016
PubMed	APG-1252-12A induces mitochondria-dependent apoptosis through inhibiting the antiapoptotic proteins Bcl-2/Bcl-xl in HL-60 cells	Wang J, Yang D, Luo Q, Qiu M, Zhang L, Li B, Chen H, Yi H, Yan X, Li S, Sun J.	Int J Oncol	2017	10.3892/ijo.2017.4028
	APG-1252-12A induces mitochondria-dependent apoptosis through inhibiting the antiapoptotic proteins Bcl-2/Bcl-xl in HL-60 cells	Wang, J., Yang, D., Luo, Q., Qiu, M., Zhang, L., Li, B., Chen, H., Yi, H., Yan, X., Li, S., Sun, J.	International Journal of Oncology	2017
	Apigenin-7-glycoside prevents LPS-induced acute lung injury via downregulation of oxidative enzyme expression and protein activation through inhibition of MAPK phosphorylation	Li, K.-C., Ho, Y.-L., Hsieh, W.-T., Huang, S.-S., Chang, Y.-S., Huang, G.-J.	International Journal of Molecular Sciences	2015
	Aplastic anemia in children: Pathogenetic mechanisms and current therapy	Papadakis, V., Meletis, J.	Archives of Hellenic Medicine	2010
PubMed	Apoptogenic activity of a synthetic cantharimide in leukaemia: implication on its structural activity relationship	Kok SH, Chui CH, Lam WS, Chen J, Lau FY, Wong RS, Cheng GY, Tang WK, Teo IT, Cheung F, Cheng CH, Chan AS, Tang JC.	Int J Mol Med	2006
	Apoptogenic activity of a synthetic cantharimide in leukaemia: Implication on its structural activity relationship	Kok, S.H.L., Chui, C.H., Lam, W.S., Chen, J., Lau, F.Y., Wong, R.S.M., Cheng, G.Y.M., Tang, W.K., Teo, I.T.N., Cheung, F., Cheng, C.H., Chan, A.S.C., Tang, J.C.O.	International Journal of Molecular Medicine	2006
PubMed	Apoptosis and immaturity in acute myeloid leukemia	Del Principe MI, Del Poeta G, Venditti A, Buccisano F, Maurillo L, Mazzone C, Bruno A, Neri B, Irno Consalvo M, Lo Coco F, Amadori S.	Hematology	2005	10.1080/10245330400020454
	Apoptosis and immaturity in acute myeloid leukemia	Del Principe, M.I., Del Poeta, G., Venditti, A., Buccisano, F., Maurillo, L., Mazzone, C., Bruno, A., Neri, B., Consalvo, M.I., Lo Coco, F., Amadori, S.	Hematology	2005
PubMed	Apoptosis by leukemia cell-targeted diphtheria toxin occurs via receptor-independent activation of Fas-associated death domain protein	Thorburn J, Frankel AE, Thorburn A.	Clin Cancer Res	2003
	Apoptosis by leukemia cell-targeted diphtheria toxin occurs via receptor-independent activation of Fas-associated death domain protein	Thorburn, J., Frankel, A.E., Thorburn, A.	Clinical Cancer Research	2003
Cochrane Central Register of Controlled Trials (CENTRAL)	Apoptosis induced by molecular targeting therapy in hematological malignancies	Adachi, S; Leoni, LM; Carson, DA; Nakahata, T		2004	10.1159/000074490
PubMed	Apoptosis induced by niacin-related compounds in K562 cells but not in normal human lymphocytes	Ogata S, Takeuchi M, Fujita H, Shibata K, Okumura K, Taguchi H.	Biosci Biotechnol Biochem	2000	10.1271/bbb.64.1142
	Apoptosis induced by niacin-related compounds in K562 cells but not in normal human lymphocytes	Ogata, S., Takeuchi, M., Fujita, H., Shibata, K., Okumura, K., Taguchi, H.	Bioscience, Biotechnology and Biochemistry	2000
PubMed	Apoptosis induced by the kinase inhibitor BAY 43-9006 in human leukemia cells involves down-regulation of Mcl-1 through inhibition of translation	Rahmani M, Davis EM, Bauer C, Dent P, Grant S.	J Biol Chem	2005	10.1074/jbc.M506551200
	Apoptosis induced by the kinase inhibitor BAY 43-9006 in human leukemia cells involves down-regulation of Mcl-1 through inhibition of translation	Rahmani, M., Davis, E.M., Bauer, C., Dent, P., Grant, S.	Journal of Biological Chemistry	2005
	Apoptosis induction in MV4-11 and K562 human leukemic cells by Pereskia sacharosa (Cactaceae) leaf crude extract	Asmaa, M.J.S., Al-Jamal, H.A.N., Ang, C.Y., Asan, J.M., Seeni, A., Johan, M.F.	Asian Pacific Journal of Cancer Prevention	2014
	Apoptosis of acute myeloid leukemia HL-60 cells induced by CDK inhibitor SNS-032 and its molecular mechanisms	Han, Y., You, L., Liu, H., Mao, L., Ye, X., Qian, W.	Zhejiang da xue xue bao. Yi xue ban = Journal of Zhejiang University. Medical sciences	2015
	Apoptosis of HL-60 human leukemia cells induced by Asiatic acid through modulation of B-cell lymphoma 2 family proteins and the mitogen-activated protein kinase signaling pathway	Wu, Q., Lv, T., Chen, Y., Wen, L., Zhang, J., Jiang, X., Liu, F.	Molecular Medicine Reports	2015
	Apoptosis repressor with caspase recruitment domain is regulated by MAPK/PI3K and confers drug resistance and survival advantage to AML	Mak, P.Y., Mak, D.H., Mu, H., Shi, Y., Ruvolo, P., Ruvolo, V., Jacamo, R., Burks, J.K., Wei, W., Huang, X., Kornblau, S.M., Andreeff, M., Carter, B.Z.	Apoptosis	2014
PubMed	Apoptosis targeted therapies in acute myeloid leukemia: an update	Ball S, Borthakur G.	Expert Rev Hematol	2020	10.1080/17474086.2020.1852923
	Apoptosis targeted therapies in acute myeloid leukemia: an update	Ball, S., Borthakur, G.	Expert Review of Hematology	2020
PubMed	Apoptosis: A biomarker of high-risk phenotype in pediatric acute myeloid leukemia?	Tyagi A, Pramanik R, Bakhshi R, Vishnubhatla S, Bakhshi S.	Int J Lab Hematol	2019	10.1111/ijlh.12939
	Apoptosis: A biomarker of high-risk phenotype in pediatric acute myeloid leukemia?	Tyagi, A., Pramanik, R., Bakhshi, R., Vishnubhatla, S., Bakhshi, S.	International Journal of Laboratory Hematology	2019
	Apoptotic effect of synthetic 2′,4′,5′-trimethoxychalcones in human K562 and Jurkat leukemia cells	Costa, A., Chiaradia-Delatorre, L.D., Dos Santos Bubniak, L., Mascarello, A., Marzarotto, M.A.L., De Moraes, A.C.R., Stumpf, T.R., Cordeiro, M.N.S., Yunes, R.A., Nunes, R.J., Santos-Silva, M.C.	Medicinal Chemistry Research	2014
	Apoptotic effects of mahanine on human leukemic cells are mediated through crosstalk between Apo-1/Fas signaling and the Bid protein and via mitochondrial pathways	Bhattacharya, K., Samanta, S.K., Tripathi, R., Mallick, A., Chandra, S., Pal, B.C., Shaha, C., Mandal, C.	Biochemical Pharmacology	2010
PubMed	Apoptotic efficacy of etomoxir in human acute myeloid leukemia cells. Cooperation with arsenic trioxide and glycolytic inhibitors, and regulation by oxidative stress and protein kinase activities	Estañ MC, Calviño E, Calvo S, Guillén-Guío B, Boyano-Adánez Mdel C, de Blas E, Rial E, Aller P.	PLoS One	2014	10.1371/journal.pone.0115250
	Apoptotic efficacy of etomoxir in human acute myeloid leukemia cells. Cooperation with arsenic trioxide and glycolytic inhibitors, and regulation by oxidative stress and protein kinase activities	Estañ, M.C., Calviño, E., Calvo, S., Guillén-Guío, B., Boyano-Adánez, M.D.C., De Blas, E., Rial, E., Aller, P.	PLoS ONE	2014
PubMed	Apoptotic events induced by synthetic naphthylchalcones in human acute leukemia cell lines	Maioral MF, Gaspar PC, Rosa Souza GR, Mascarello A, Chiaradia LD, Licínio MA, Moraes AC, Yunes RA, Nunes RJ, Santos-Silva MC.	Biochimie	2013	10.1016/j.biochi.2012.12.001
	Apoptotic events induced by synthetic naphthylchalcones in human acute leukemia cell lines	Maioral, M.F., Gaspar, P.C., Rosa Souza, G.R., Mascarello, A., Chiaradia, L.D., Licínio, M.A., Moraes, A.C.R., Yunes, R.A., Nunes, R.J., Santos-Silva, M.C.	Biochimie	2013
	Apoptotic mechanisms of the biotechnologically produced arylnaphtalene lignan justicidin B in the acute myeloid leukemia-derived cell line HL-60	Momekov, G., Yossifov, D., Guenova, M., Michova, A., Stoyanov, N., Konstantinov, S., Ionkov, T., Sacheva, P., Ionkova, I.	Pharmacological Reports	2014
	Apoptotic pathways to death in myelodysplastic syndromes	Fontenay, M., Gyan, E.	Haematologica	2008
PubMed	Application and Analysis of 6-Mercaptopurine Nanomedicine in the Treatment of Leukemia	Lu X, Xie Y, Wang F.	J Nanosci Nanotechnol	2021	10.1166/jnn.2021.18695
	Application of the selective bcl-2 inhibitor venetoclax in hematologic malignancies	Yejun, R., Jie, X., Liping, M.	Journal of Leukemia and Lymphoma	2020
	Applications of microarray technology to acute myelogenous leukemia	Goswami, R.S., Sukhai, M.A., Thomas, M., Reis, P.P., Kamel-Reid, S.	Cancer Informatics	2009
PubMed	Applications of pathology-assisted image analysis of immunohistochemistry-based biomarkers in oncology	Shinde V, Burke KE, Chakravarty A, Fleming M, McDonald AA, Berger A, Ecsedy J, Blakemore SJ, Tirrell SM, Bowman D.	Vet Pathol	2014	10.1177/0300985813511124
	Applications of Pathology-Assisted Image Analysis of Immunohistochemistry-Based Biomarkers in Oncology	Shinde, V., Burke, K.E., Chakravarty, A., Fleming, M., McDonald, A.A., Berger, A., Ecsedy, J., Blakemore, S.J., Tirrell, S.M., Bowman, D.	Veterinary Pathology	2014
	Approach to new therapeutics: Investigation by the use of MDS-derived cell lines	Tsujioka, T., Matsuoka, A., Tohyama, Y., Tohyama, K.	Current Pharmaceutical Design	2012
	Aprototype nonpeptidyl, hydrazone class, thrombopoietin receptor agonist, SB-559457, is toxic to primary human myeloid leukemia cells	Kalota, A., Gewirtz, A.M.	Blood	2010
	APTO-253 stabilizes G-quadruplex DNA, inhibits MYC expression, and induces DNA damage in acute myeloid leukemia cells	Local, A., Zhang, H., Benbatoul, K.D., Folger, P., Sheng, X., Tsai, C.-Y., Howell, S.B., Rice, W.G.	Molecular Cancer Therapeutics	2018
PubMed	Ara-C treatment leads to differentiation and reverses the transformed phenotype in a human rhabdomyosarcoma cell line	Crouch GD, Kalebic T, Tsokos M, Helman LJ.	Exp Cell Res	1993	10.1006/excr.1993.1026
	Ara-C treatment leads to differentiation and reverses the transformed phenotype in a human rhabdomyosarcoma cell line	Crouch, G.D., Kalebic, T., Tsokos, M., Helman, L.J.	Experimental Cell Research	1993
	Are leukaemic stem cells restricted to a single cell lineage?	Brown, G., Sánchez, L., Sánchez-García, I.	International Journal of Molecular Sciences	2020
PubMed	Arginine dependence of acute myeloid leukemia blast proliferation: a novel therapeutic target	Mussai F, Egan S, Higginbotham-Jones J, Perry T, Beggs A, Odintsova E, Loke J, Pratt G, U KP, Lo A, Ng M, Kearns P, Cheng P, De Santo C.	Blood	2015	10.1182/blood-2014-09-600643
	Arginine dependence of acute myeloid leukemia blast proliferation: A novel therapeutic target	Mussai, F., Egan, S., Higginbotham-Jones, J., Perry, T., Beggs, A., Odintsova, E., Loke, J., Pratt, G., U, K.P., Lo, A., Ng, M., Kearns, P., Cheng, P., De Santo, C.	Blood	2015
PubMed	Arginine deprivation using pegylated arginine deiminase has activity against primary acute myeloid leukemia cells in vivo	Miraki-Moud F, Ghazaly E, Ariza-McNaughton L, Hodby KA, Clear A, Anjos-Afonso F, Liapis K, Grantham M, Sohrabi F, Cavenagh J, Bomalaski JS, Gribben JG, Szlosarek PW, Bonnet D, Taussig DC.	Blood	2015	10.1182/blood-2014-10-608133
	Arginine deprivation using pegylated arginine deiminase has activity against primary acute myeloid leukemia cells in vivo	Miraki-Moud, F., Ghazaly, E., Ariza-McNaughton, L., Hodby, K.A., Clear, A., Anjos-Afonso, F., Liapis, K., Grantham, M., Sohrabi, F., Cavenagh, J., Bomalaski, J.S., Gribben, J.G., Szlosarek, P.W., Bonnet, D., Taussig, D.C.	Blood	2015
PubMed	ARHGEF3 controls HDACi-induced differentiation via RhoA-dependent pathways in acute myeloid leukemias	D'Amato L, Dell'Aversana C, Conte M, Ciotta A, Scisciola L, Carissimo A, Nebbioso A, Altucci L.	Epigenetics	2015	10.4161/15592294.2014.988035
	ARHGEF3 controls HDACi-induced differentiation via RhoA-dependent pathways in acute myeloid leukemias	D’Amato, L., Dell’Aversana, C., Conte, M., Ciotta, A., Scisciola, L., Carissimo, A., Nebbioso, A., Altucci, L.	Epigenetics	2015
	ARQ531: The therapy that targets multiple pathways in acute myeloid leukemia	Hellmich, C., Bowles, K., Rushworth, S.	Haematologica	2020
PubMed	Array comparative genomic hybridization and sequencing of 23 genes in 80 patients with myelofibrosis at chronic or acute phase	Brecqueville M, Rey J, Devillier R, Guille A, Gillet R, Adélaide J, Gelsi-Boyer V, Arnoulet C, Chaffanet M, Mozziconacci MJ, Vey N, Birnbaum D, Murati A.	Haematologica	2014	10.3324/haematol.2013.091454
	Array comparative genomic hybridization and sequencing of 23 genes in 80 patients with myelofibrosis at chronic or acute phase	Brecqueville, M., Rey, J., Devillier, R., Guille, A., Gillet, R., Adélaide, J., Gelsi-Boyer, V., Arnoulet, C., Chaffanet, M., Mozziconacci, M.-J., Vey, N., Birnbaum, D., Murati, A.	Haematologica	2014
	Array comparative genomic hybridization in pediatric acute leukemias	Laskowska, J., Szczepanek, J., Styczyński, J., Tretyn, A.	Pediatric Hematology and Oncology	2013
PubMed	Arsenic disulfide synergizes with the phosphoinositide 3-kinase inhibitor PI-103 to eradicate acute myeloid leukemia stem cells by inducing differentiation	Hong Z, Xiao M, Yang Y, Han Z, Cao Y, Li C, Wu Y, Gong Q, Zhou X, Xu D, Meng L, Ma D, Zhou J.	Carcinogenesis	2011	10.1093/carcin/bgr176
	Arsenic disulfide synergizes with the phosphoinositide 3-kinase inhibitor PI-103 to eradicate acute myeloid leukemia stem cells by inducing differentiation	Hongy, Z., Xiaoy, M., Yang, Y., Han, Z., Cao, Y., Li, C., Wu, Y., Gong, Q., Zhou, X., Xu, D., Meng, L., Ma, D., Zhou, J.	Carcinogenesis	2011
PubMed	Arsenic disulfide-triggered apoptosis and erythroid differentiation in myelodysplastic syndrome and acute myeloid leukemia cell lines	Hu XM, Yuan B, Tanaka S, Song MM, Onda K, Tohyama K, Zhou AX, Toyoda H, Hirano T.	Hematology	2014	10.1179/1607845413Y.0000000138
	Arsenic disulfide-triggered apoptosis and erythroid differentiation in myelodysplastic syndrome and acute myeloid leukemia cell lines	Hu, X.-M., Yuan, B., Tanaka, S., Song, M.-M., Onda, K., Tohyama, K., Zhou, A.-X., Toyoda, H., Hirano, T.	Hematology	2014
PubMed	Arsenic in leukemia: a RSKy business	Dent P.	Cancer Biol Ther	2013	10.4161/cbt.26159
PubMed	Arsenic trioxide and all-trans retinoic acid suppress the expression of FLT3-ITD	Liang C, Peng CJ, Wang LN, Li Y, Zheng LM, Fan Z, Huang DP, Tang WY, Zhang XL, Huang LB, Tang YL, Luo XQ.	Leuk Lymphoma	2020	10.1080/10428194.2020.1775212
	Arsenic trioxide and all-trans retinoic acid suppress the expression of FLT3-ITD	Liang, C., Peng, C.-J., Wang, L.-N., Li, Y., Zheng, L.-M., Fan, Z., Huang, D.-P., Tang, W.-Y., Zhang, X.-L., Huang, L.-B., Tang, Y.-L., Luo, X.-Q.	Leukemia and Lymphoma	2020
	Arsenic trioxide and all-trans-retinoic acid selectively exert synergistic cytotoxicity against FLT3-ITD AML cells via co-inhibition of FLT3 signaling pathways	Wang, L.-N., Tang, Y.-L., Zhang, Y.-C., Zhang, Z.-H., Liu, X.-J., Ke, Z.-Y., Li, Y., Tan, H.-Z., Huang, L.-B., Luo, X.-Q.	Leukemia and Lymphoma	2017
PubMed	Arsenic trioxide and methylprednisolone use different signal transduction pathways in leukemic differentiation	Yuksel S, Saydam G, Uslu R, Sanli UA, Terzioglu E, Buyukececi F, Omay SB.	Leuk Res	2002	10.1016/s0145-2126(01)00147-3
	Arsenic trioxide and methylprednisolone use different signal transduction pathways in leukemic differentiation	Yuksel, S., Saydam, G., Uslu, R., Sanli, U.A., Terzioglu, E., Buyukececi, F., Omay, S.B.	Leukemia Research	2002
	Arsenic trioxide as an anti-tumour agent: Mechanisms of action and strategies of sensitization	Sánchez, Y., Amrán, D., de Blas, E., Aller, P.	Journal of Applied Biomedicine	2010
PubMed	Arsenic trioxide in hematological malignancies: the new discovery of an ancient drug	Bonati A, Rizzoli V, Lunghi P.	Curr Pharm Biotechnol	2006	10.2174/138920106779116829
	Arsenic trioxide in hematological malignancies: The new discovery of an ancient drug	Bonati, A., Rizzoli, V., Lunghi, P.	Current Pharmaceutical Biotechnology	2006
	Arsenic trioxide in multiple myeloma: Rationale and future directions	Anderson, K.C., Boise, L.H., Louie, R., Waxman, S.	Cancer Journal	2002
	Arsenic trioxide induces apoptosis in chronic myelogenous leukemia K562 cells: Possible involvement of p38 MAP kinase	Moon, J.S., Hyun, J.K., Seung, J.Y., In, S.L., Hyun, I.C., Kim, T.	Journal of Biochemistry and Molecular Biology	2002
PubMed	Arsenic trioxide induces apoptosis in leukemia/lymphoma cell lines via the CD95/CD95L system	Zhu J, Okumura H, Ohtake S, Nakamura S, Nakao S.	Oncol Rep	2003
	Arsenic trioxide induces apoptosis in leukemia/lymphoma cell lines via the CD95/CD95L system	Zhu, J., Okumura, H., Ohtake, S., Nakamura, S., Nakao, S.	Oncology Reports	2003
	Arsenic trioxide induces apoptosis via the mitochondrial pathway by upregulating the expression of Bax and Bim in human B cells	Baysan, A., Yel, L., Gollapudi, S., Su, H., Gupta, S.	International Journal of Oncology	2007
	Arsenic trioxide induces oncosis in K562 cell line via CD95/CD95L pathway	Zhu, J., Nakamura, S.	Journal of Nara Medical Association	2003
PubMed	Arsenic trioxide induces oxidative stress, DNA damage, and mitochondrial pathway of apoptosis in human leukemia (HL-60) cells	Kumar S, Yedjou CG, Tchounwou PB.	J Exp Clin Cancer Res	2014	10.1186/1756-9966-33-42
	Arsenic trioxide induces oxidative stress, DNA damage, and mitochondrial pathway of apoptosis in human leukemia (HL-60) cells	Kumar, S., Yedjou, C.G., Tchounwou, P.B.	Journal of Experimental and Clinical Cancer Research	2014
	Arsenic trioxide induces p53-dependent apoptotic signals in myeloma cells with SiRNA-silenced p53: MAP kinase pathway is preferentially activated in cells expressing inactivated p53	Kircelli, F., Akay, C., Gazitt, Y.	International Journal of Oncology	2007
PubMed	Arsenic trioxide potentiates Gilteritinib-induced apoptosis in FLT3-ITD positive leukemic cells via IRE1a-JNK-mediated endoplasmic reticulum stress	Hu X, Cai J, Zhu J, Lang W, Zhong J, Zhong H, Chen F.	Cancer Cell Int	2020	10.1186/s12935-020-01341-5
	Arsenic trioxide potentiates Gilteritinib-induced apoptosis in FLT3-ITD positive leukemic cells via IRE1a-JNK-mediated endoplasmic reticulum stress	Hu, X., Cai, J., Zhu, J., Lang, W., Zhong, J., Zhong, H., Chen, F.	Cancer Cell International	2020
	Arsenic trioxide selectively induces acute promyelocytic leukemia cell apoptosis via a hydrogen peroxide-dependent pathway	Jing, Y., Dai, J., Chalmers-Redman, R.M.E., Tatton, W.G., Waxman, S.	Blood	1999
	Arsenic trioxide selectively induces early and extensive apoptosis via the APO2/caspase-8 pathway engaging the mitochondrial pathway in myeloma cells with mutant p53.	Akay, C., Gazitt, Y.	Cell cycle (Georgetown, Tex.)	2003
	Arsenic trioxide upregulates UL16 binding protein 1 expression in KG1a cells through ataxia telangiectasia mutated and RAD3-related kinase pathway | 三氧化二砷通过毛细血管扩张性共济失调突变和RAD3相关激酶通路上调KG1a细胞UL16结合蛋白1的表达	Ji, M., Dong, J., Cui, S., Si, X., Li, Y., Niu, X.	Chinese Journal of Applied Clinical Pediatrics	2020
	Arsenic trioxide uses caspase-dependent and caspase-independent death pathways in myeloma cells	McCafferty-Grad, J., Bahlis, N.J., Krett, N., Aguilar, T.M., Reis, I., Lee, K.P., Boise, L.H.	Molecular Cancer Therapeutics	2003
	Arsenic trioxide-dependent activation of thousand-and-one amino acid kinase 2 and transforming growth factor-β-activated kinase	McNeer, J.L., Goussetis, D.J., Sassano, A., Dolniak, B., Kroczynska, B., Glaser, H., Altman, J.K., Platanias, L.C.	Molecular Pharmacology	2010
	Arsenic trioxide: mechanisms of action.	Davison, K., Mann, K.K., Miller Jr., W.H.	Seminars in hematology	2002
	Arsenite medicinal use, metabolism, pharmacokinetics and monitoring in human hair	Nicolis, I., Curis, E., Deschamps, P., Bénazeth, S.	Biochimie	2009
PubMed	Artesunate induces apoptosis and inhibits the proliferation, stemness, and tumorigenesis of leukemia	Chen S, Gan S, Han L, Li X, Xie X, Zou D, Sun H.	Ann Transl Med	2020	10.21037/atm-20-4558
	Artesunate induces apoptosis through caspase-dependent and -independent mitochondrial pathways in human myelodysplastic syndrome SKM-1 cells	Wang, Y., Yang, J., Chen, L., Wang, J., Wang, Y., Luo, J., Pan, L., Zhang, X.	Chemico-Biological Interactions	2014
	AS-1411, a guanosine-rich oligonucleotide aptamer targeting nucleolin for the potential treatment of cancer, including acute myeloid leukemia	Mongelard, F., Bouvet, P.	Current Opinion in Molecular Therapeutics	2010
PubMed	AS602868, a dual inhibitor of IKK2 and FLT3 to target AML cells	Griessinger E, Imbert V, Lagadec P, Gonthier N, Dubreuil P, Romanelli A, Dreano M, Peyron JF.	Leukemia	2007	10.1038/sj.leu.2404614
	AS602868, a dual inhibitor of IKK2 and FLT3 to target AML cells	Griessinger, E., Imbert, V., Lagadec, P., Gonthier, N., Dubreuil, P., Romanelli, A., Dreano, M., Peyron, J.-F.	Leukemia	2007
PubMed	ASLAN003, a potent dihydroorotate dehydrogenase inhibitor for differentiation of acute myeloid leukemia	Zhou J, Yiying Quah J, Ng Y, Chooi JY, Hui-Min Toh S, Lin B, Zea Tan T, Hosoi H, Osato M, Seet Q, Ooi LAG, Lindmark B, McHale M, Chng WJ.	Haematologica	2020	10.3324/haematol.2019.230482
	ASLAN003, a potent dihydroorotate dehydrogenase inhibitor for differentiation of acute myeloid leukemia	Zhou, J., Quah, J.Y., Ng, Y., Chooi, J.-Y., Toh, S.H.-M., Lin, B., Tan, T.Z., Hosoi, H., Osato, M., Seet, Q., Lisa Ooi, A.G., Lindmark, B., McHale, M., Chng, W.-J.	Haematologica	2020
	Asparaginase in the treatment of non-ALL hematologic malignancies	Emadi, A., Zokaee, H., Sausville, E.A.	Cancer Chemotherapy and Pharmacology	2014
	Asparaginase induces apoptosis and cytoprotective autophagy in chronic myeloid leukemia cells	Song, P., Ye, L., Fan, J., Li, Y., Zeng, X., Wang, Z., Wang, S., Zhang, G., Yang, P., Cao, Z., Ju, D.	Oncotarget	2015
PubMed	Assessing signaling pathways associated with in vitro resistance to cytotoxic agents in AML	Rosen DB, Cordeiro JA, Cohen A, Lacayo N, Hogge D, Hawtin RE, Cesano A.	Leuk Res	2012	10.1016/j.leukres.2012.02.022
	Assessing signaling pathways associated with in vitro resistance to cytotoxic agents in AML	Rosen, D.B., Cordeiro, J.A., Cohen, A., Lacayo, N., Hogge, D., Hawtin, R.E., Cesano, A.	Leukemia Research	2012
	Assessing the effect of imatinib on the expression of genes involved in mitochondrial cell respiration in human K-562 CML cells	Bonovolias, I.D., Papadopoulou, L.C., Tsiftsoglou, A.S.	Review of Clinical Pharmacology and Pharmacokinetics, International Edition	2010
	Assessing the miRNA sponge potential of RUNX1T1 in t(8;21) acute myeloid leukemia	Junge, A., Zandi, R., Havgaard, J.H., Gorodkin, J., Cowland, J.B.	Gene	2017
Embase	Assessment of active DNA demethylation pathway during chemotherapy of acute myeloid leukemia.	Labejszo A.		2018	http://dx.doi.org/10.1002/2211-5463.12453
PubMed	Assessment of the downstream portion of the mitochondrial pathway of caspase activation in patients with acute myeloid leukemia	Gronda M, Brandwein J, Minden MD, Pond GR, Schuh AC, Wells RA, Messner H, Chun K, Schimmer AD.	Apoptosis	2005	10.1007/s10495-005-2764-4
	Assessment of the downstream portion of the mitochondrial pathway of caspase activation in patients with acute myeloid leukemia	Gronda, M., Brandwein, J., Minden, M.D., Pond, G.R., Schuh, A.C., Wells, R.A., Messner, H., Chun, K., Schimmer, A.D.	Apoptosis	2005
Ovid MEDLINE(R)	Assessment of the downstream portion of the mitochondrial pathway of caspase activation in patients with acute myeloid leukemia.	Gronda, M	Apoptosis : an international journal on programmed cell death	2005
PubMed	Association between a prognostic gene signature and functional gene sets	Hummel M, Metzeler KH, Buske C, Bohlander SK, Mansmann U.	Bioinform Biol Insights	2008	10.4137/bbi.s1018
PubMed	Association between methylation of tumor suppressor gene SOCS1 and acute myeloid leukemia	Zhang XH, Yang L, Liu XJ, Zhan Y, Pan YX, Wang XZ, Luo JM.	Oncol Rep	2018	10.3892/or.2018.6508
	Association between methylation of tumor suppressor gene SOCS1 and acute myeloid leukemia	Zhang, X.-H., Yang, L., Liu, X.-J., Zhan, Y., Pan, Y.-X., Wang, X.-Z., Luo, J.-M.	Oncology Reports	2018
PubMed	Association between OGG1 S326C CC genotype and elevated relapse risk in acute myeloid leukemia	Gotoh N, Saitoh T, Takahashi N, Kasamatsu T, Minato Y, Lobna A, Oda T, Hoshino T, Sakura T, Shimizu H, Takizawa M, Handa H, Yokohama A, Tsukamoto N, Murakami H.	Int J Hematol	2018	10.1007/s12185-018-2464-9
	Association between OGG1 S326C CC genotype and elevated relapse risk in acute myeloid leukemia	Gotoh, N., Saitoh, T., Takahashi, N., Kasamatsu, T., Minato, Y., Lobna, A., Oda, T., Hoshino, T., Sakura, T., Shimizu, H., Takizawa, M., Handa, H., Yokohama, A., Tsukamoto, N., Murakami, H.	International Journal of Hematology	2018
PubMed	Association of a functional polymorphism in the 3'-untranslated region of SPI1 with systemic lupus erythematosus	Hikami K, Kawasaki A, Ito I, Koga M, Ito S, Hayashi T, Matsumoto I, Tsutsumi A, Kusaoi M, Takasaki Y, Hashimoto H, Arinami T, Sumida T, Tsuchiya N.	Arthritis Rheum	2011	10.1002/art.30188
	Association of a functional polymorphism in the 3'-untranslated region of SPI1 with systemic lupus erythematosus	Hikami, K., Kawasaki, A., Ito, I., Koga, M., Ito, S., Hayashi, T., Matsumoto, I., Tsutsumi, A., Kusaoi, M., Takasaki, Y., Hashimoto, H., Arinami, T., Sumida, T., Tsuchiya, N.	Arthritis and Rheumatism	2011
PubMed	Association of caspase9 promoter polymorphisms with the susceptibility of AML in south Indian subjects	Cingeetham A, Vuree S, Dunna NR, Gorre M, Nanchari SR, Edathara PM, Mekkaw P, Annamaneni S, Digumarthi RR, Sinha S, Satti V.	Tumour Biol	2014	10.1007/s13277-014-2096-5
	Association of caspase9 promoter polymorphisms with the susceptibility of AML in south Indian subjects	Cingeetham, A., Vuree, S., Dunna, N.R., Gorre, M., Nanchari, S.R., Edathara, P.M., Mekkaw, P., Annamaneni, S., Digumarthi, R.R., Sinha, S., Satti, V.	Tumor Biology	2014
	Association of Fms-like tyrosine kinase-3 mutation with the occurrence and prognosis of leukemia in patients with leukemia	Wang, T., Wang, J.	Journal of Clinical Rehabilitative Tissue Engineering Research	2007
PubMed	Association of genetic polymorphisms in genes involved in Ara-C and dNTP metabolism pathway with chemosensitivity and prognosis of adult acute myeloid leukemia (AML)	Zhu KW, Chen P, Zhang DY, Yan H, Liu H, Cen LN, Liu YL, Cao S, Zhou G, Zeng H, Chen SP, Zhao XL, Chen XP.	J Transl Med	2018	10.1186/s12967-018-1463-1
	Association of genetic polymorphisms in genes involved in Ara-C and dNTP metabolism pathway with chemosensitivity and prognosis of adult acute myeloid leukemia (AML)	Zhu, K.-W., Chen, P., Zhang, D.-Y., Yan, H., Liu, H., Cen, L.-N., Liu, Y.-L., Cao, S., Zhou, G., Zeng, H., Chen, S.-P., Zhao, X.-L., Chen, X.-P.	Journal of Translational Medicine	2018
Ovid MEDLINE(R)	Association of genetic polymorphisms in genes involved in Ara-C and dNTP metabolism pathway with chemosensitivity and prognosis of adult acute myeloid leukemia (AML).	Zhu, Ke-Wei	Journal of translational medicine	2018	https://dx.doi.org/10.1186/s12967-018-1463-1
Embase	Association of genetic polymorphisms in genes involved in Ara-C and dNTP metabolism pathway with chemosensitivity and prognosis of adult acute myeloid leukemia (AML).	Zhu K.-W.		2018	http://dx.doi.org/10.1186/s12967-018-1463-1
	Association of germline or somatic TP53 missense mutation with oncogene amplification in tumors developed in patients with Li-Fraumeni or Li-Fraumeni-like syndrome	Sugawara, W., Arai, Y., Kasai, F., Fujiwara, Y., Haruta, M., Hosaka, R., Nishida, K., Kurosumi, M., Kobayashi, Y., Akagi, K., Kaneko, Y.	Genes Chromosomes and Cancer	2011
	Association of GSTT1 polymorphism with acute myeloid leukemia risk is dependent on smoking status	Kim, H.N., Kim, N.Y., Yu, L., Tran, H.T.T., Kim, Y.-K., Lee, I.-K., Shin, M.-H., Park, K.-S., Choi, J.-S., Kim, H.-J.	Leukemia and Lymphoma	2012
PubMed	Association of immunophenotype with expression of topoisomerase II α and β in adult acute myeloid leukemia	Michelson AP, McDonough S, Willman CL, Koegle ER, Godwin JE, Petersdorf SH, List AF, Othus M, Appelbaum FR, Radich JP, Ganapathi MK, Advani AS, Ganapathi RN.	Sci Rep	2020	10.1038/s41598-020-62345-9
	Association of immunophenotype with expression of topoisomerase II α and β in adult acute myeloid leukemia	Michelson, A.P., McDonough, S., Willman, C.L., Koegle, E.R., Godwin, J.E., Petersdorf, S.H., List, A.F., Othus, M., Appelbaum, F.R., Radich, J.P., Ganapathi, M.K., Advani, A.S., Ganapathi, R.N.	Scientific Reports	2020
PubMed	Association of Janus kinase 2 (JAK2) polymorphisms with acute leukemia susceptibility	Zhong Y, Wu J, Ma R, Cao H, Wang Z, Ding J, Cheng L, Feng J, Chen B.	Int J Lab Hematol	2012	10.1111/j.1751-553X.2011.01386.x
	Association of Janus kinase 2 (JAK2) polymorphisms with acute leukemia susceptibility	Zhong, Y., Wu, J., Ma, R., Cao, H., Wang, Z., Ding, J., Cheng, L., Feng, J., Chen, B.	International Journal of Laboratory Hematology	2012
	Association of leukemia target genes TET2, BCL2, and SLC23A2 in Vitamin C pathways	Li, J., Zhang, W., Liu, W., Rong, J., Chen, Y., Gu, W., Zhang, W.	Cancer Genomics and Proteomics	2019
PubMed	Association of mutations with morphological dysplasia in de novo acute myeloid leukemia without 2016 WHO Classification-defined cytogenetic abnormalities	Weinberg OK, Gibson CJ, Blonquist TM, Neuberg D, Pozdnyakova O, Kuo F, Ebert BL, Hasserjian RP.	Haematologica	2018	10.3324/haematol.2017.181842
	Association of mutations with morphological dysplasia in de novo acute myeloid leukemia without 2016 who classification-defined cytogenetic abnormalities	Weinberg, O.K., Gibson, C.J., Blonquist, T.M., Neuberg, D., Pozdnyakova, O., Kuo, F., Ebert, B.L., Hasserjian, R.P.	Haematologica	2018
	Association of the IDH1 C.395G &gt; A (R132H) mutation with histological type in malay brain tumors	Yusoff, A.A.M., Zulfakhar, F.N., Sul'ain, M.D., Idris, Z., Abdullah, J.M.	Asian Pacific Journal of Cancer Prevention	2016
	Association of XPD (Lys751Gln) and XRCC1 (Arg280His) gene polymorphisms in myelodysplastic syndrome	Joshi, D., Korgaonkar, S., Shanmukhaiah, C., Vundinti, B.R.	Annals of Hematology	2016
	Astragalus polysaccharide induces apoptosis of human KG-la cells through inhibiting PTEN-PI3K-Ak signaling pathway	He, M., Chen, F., Hu, Y., Zhang, N., Fu, S., Liu, X., Zhang, J.	Journal of Leukemia and Lymphoma	2014
PubMed	ASXL1 and SETBP1 mutations promote leukaemogenesis by repressing TGFβ pathway genes through histone deacetylation	Saika M, Inoue D, Nagase R, Sato N, Tsuchiya A, Yabushita T, Kitamura T, Goyama S.	Sci Rep	2018	10.1038/s41598-018-33881-2
	ASXL1 and SETBP1 mutations promote leukaemogenesis by repressing TGFβ pathway genes through histone deacetylation	Saika, M., Inoue, D., Nagase, R., Sato, N., Tsuchiya, A., Yabushita, T., Kitamura, T., Goyama, S.	Scientific Reports	2018
	ASXL2 mutations are frequently found in pediatric AML patients with t(8;21)/ RUNX1-RUNX1T1 and associated with a better prognosis	Yamato, G., Shiba, N., Yoshida, K., Shiraishi, Y., Hara, Y., Ohki, K., Okubo, J., Okuno, H., Chiba, K., Tanaka, H., Kinoshita, A., Moritake, H., Kiyokawa, N., Tomizawa, D., Park, M.-J., Sotomatsu, M., Taga, T., Adachi, S., Tawa, A., Horibe, K., Arakawa, H., Miyano, S., Ogawa, S., Hayashi, Y.	Genes Chromosomes and Cancer	2017
PubMed	ATF3 Repression of BCL-X(L) Determines Apoptotic Sensitivity to HDAC Inhibitors across Tumor Types	Chüeh AC, Tse JWT, Dickinson M, Ioannidis P, Jenkins L, Togel L, Tan B, Luk I, Davalos-Salas M, Nightingale R, Thompson MR, Williams BRG, Lessene G, Lee EF, Fairlie WD, Dhillon AS, Mariadason JM.	Clin Cancer Res	2017	10.1158/1078-0432.CCR-17-0466
	ATF3 repression of BCL-XL determines apoptotic sensitivity to HDAC inhibitors across tumor types	Chüeh, A.C., Tse, J.W.T., Dickinson, M., Ioannidis, P., Jenkins, L., Togel, L., Tan, B., Luk, I., Davalos-Salas, M., Nightingale, R., Thompson, M.R., Williams, B.R.G., Lessene, G., Lee, E.F., Fairlie, W.D., Dhillon, A.S., Mariadason, J.M.	Clinical Cancer Research	2017
	ATG-saporin-S6 immunotoxin: A new potent and selective drug to eliminate activated lymphocytes and lymphoma cells	Polito, L., Bortolotti, M., Farini, V., Pedrazzi, M., Tazzari, P.L., Bolognesi, A.	British Journal of Haematology	2009
	Atg3 overexpression enhances bortezomib-induced cell death in SKM-1 cell	Zhuang, L., Ma, Y., Wang, Q., Zhang, J., Zhu, C., Zhang, L., Xu, X.	PLoS ONE	2016
PubMed	ATG5 regulates mesenchymal stem cells differentiation and mediates chemosensitivity in acute myeloid leukemia	Li Y, Jiang Y, Cheng J, Ma J, Li Q, Pang T.	Biochem Biophys Res Commun	2020	10.1016/j.bbrc.2020.02.091
	ATG5 regulates mesenchymal stem cells differentiation and mediates chemosensitivity in acute myeloid leukemia	Li, Y., Jiang, Y., Cheng, J., Ma, J., Li, Q., Pang, T.	Biochemical and Biophysical Research Communications	2020
PubMed	Atg5-dependent autophagy contributes to the development of acute myeloid leukemia in an MLL-AF9-driven mouse model	Liu Q, Chen L, Atkinson JM, Claxton DF, Wang HG.	Cell Death Dis	2016	10.1038/cddis.2016.264
	Atg5-dependent autophagy contributes to the development of acute myeloid leukemia in an MLL-AF9-driven mouse model	Liu, Q., Chen, L., Atkinson, J.M., Claxton, D.F., Wang, H.-G.	Cell Death and Disease	2016
PubMed	Atiprimod blocks phosphorylation of JAK-STAT and inhibits proliferation of acute myeloid leukemia (AML) cells	Faderl S, Ferrajoli A, Harris D, Van Q, Kantarjian HM, Estrov Z.	Leuk Res	2007	10.1016/j.leukres.2006.05.027
	Atiprimod blocks phosphorylation of JAK-STAT and inhibits proliferation of acute myeloid leukemia (AML) cells	Faderl, S., Ferrajoli, A., Harris, D., Van, Q., Kantarjian, H.M., Estrov, Z.	Leukemia Research	2007
PubMed	ATM mediates constitutive NF-kappaB activation in high-risk myelodysplastic syndrome and acute myeloid leukemia	Grosjean-Raillard J, Tailler M, Adès L, Perfettini JL, Fabre C, Braun T, De Botton S, Fenaux P, Kroemer G.	Oncogene	2009	10.1038/onc.2008.457
	ATM mediates constitutive NF-κB activation in high-risk myelodysplastic syndrome and acute myeloid leukemia	Grosjean-Raillard, J., Tailler, M., Adès, L., Perfettini, J.-L., Fabre, C., Braun, T., De Botton, S., Fenaux, P., Kroemer, G.	Oncogene	2009
PubMed	Atovaquone is active against AML by upregulating the integrated stress pathway and suppressing oxidative phosphorylation	Stevens AM, Xiang M, Heppler LN, Tošić I, Jiang K, Munoz JO, Gaikwad AS, Horton TM, Long X, Narayanan P, Seashore EL, Terrell MC, Rashid R, Krueger MJ, Mangubat-Medina AE, Ball ZT, Sumazin P, Walker SR, Hamada Y, Oyadomari S, Redell MS, Frank DA.	Blood Adv	2019	10.1182/bloodadvances.2019000499
	Atovaquone is active against AML by upregulating the integrated stress pathway and suppressing oxidative phosphorylation	Stevens, A.M., Xiang, M., Heppler, L.N., Tošić, I., Jiang, K., Munoz, J.O., Gaikwad, A.S., Horton, T.M., Long, X., Narayanan, P., Seashore, E.L., Terrell, M.C., Rashid, R., Krueger, M.J., Mangubat-Medina, A.E., Ball, Z.T., Sumazin, P., Walker, S.R., Hamada, Y., Oyadomari, S., Redell, M.S., Frank, D.A.	Blood Advances	2019
PubMed	ATP depletion triggers acute myeloid leukemia differentiation through an ATR/Chk1 protein-dependent and p53 protein-independent pathway	Chakrabarti A, Gupta K, Sharma JP, Yang J, Agarwal A, Glick A, Zhang Y, Agarwal M, Agarwal MK, Wald DN.	J Biol Chem	2012	10.1074/jbc.M111.312801
	ATP depletion triggers acute myeloid leukemia differentiation through an ATR/Chk1 protein-dependent and p53 protein-independent pathway	Chakrabarti, A., Gupta, K., Sharma, J.P., Yang, J., Agarwal, A., Glick, A., Zhang, Y., Agarwal, M., Agarwal, M.K., Wald, D.N.	Journal of Biological Chemistry	2012
Ovid MEDLINE(R)	ATP depletion triggers acute myeloid leukemia differentiation through an ATR/Chk1 protein-dependent and p53 protein-independent pathway.	Chakrabarti, Amitabha	The Journal of biological chemistry	2012	https://dx.doi.org/10.1074/jbc.M111.312801
PubMed	ATPR induces acute promyelocytic leukemia cells differentiation and growth arrest by blockade of SHP2/Rho/ROCK1 pathway	Li L, Xu X, Du Y, Zhang M, Feng Y, Qian X, Li S, Du T, Peng X, Chen F.	Toxicol Appl Pharmacol	2020	10.1016/j.taap.2020.115053
	ATPR induces acute promyelocytic leukemia cells differentiation and growth arrest by blockade of SHP2/Rho/ROCK1 pathway	Li, L., Xu, X., Du, Y., Zhang, M., Feng, Y., Qian, X., Li, S., Du, T., Peng, X., Chen, F.	Toxicology and Applied Pharmacology	2020
PubMed	ATR-CHK1 pathway as a therapeutic target for acute and chronic leukemias	Boudny M, Trbusek M.	Cancer Treat Rev	2020	10.1016/j.ctrv.2020.102026
	ATR-CHK1 pathway as a therapeutic target for acute and chronic leukemias	Boudny, M., Trbusek, M.	Cancer Treatment Reviews	2020
PubMed	Attenuated A20 expression of acute myeloid leukemia-derived dendritic cells increased the anti-leukemia immune response of autologous cytolytic T cells	Zhang X, Su Y, Song H, Yu Z, Zhang B, Chen H.	Leuk Res	2014	10.1016/j.leukres.2014.03.011
	Attenuated A20 expression of acute myeloid leukemia-derived dendritic cells increased the anti-leukemia immune response of autologous cytolytic T cells	Zhang, X., Su, Y., Song, H., Yu, Z., Zhang, B., Chen, H.	Leukemia Research	2014
PubMed	Attenuated expression of apoptosis stimulating protein of p53-2 (ASPP2) in human acute leukemia is associated with therapy failure	Schittenhelm MM, Illing B, Ahmut F, Rasp KH, Blumenstock G, Döhner K, Lopez CD, Kampa-Schittenhelm KM.	PLoS One	2013	10.1371/journal.pone.0080193
	Attenuated expression of apoptosis stimulating protein of p53-2 (ASPP2) in human acute leukemia is associated with therapy failure	Schittenhelm, M.M., Illing, B., Ahmut, F., Rasp, K.H., Blumenstock, G., Döhner, K., Lopez, C.D., Kampa-Schittenhelm, K.M.	PLoS ONE	2013
PubMed	Attenuation of Sunitinib-induced cardiotoxicity through the A3 adenosine receptor activation	Sandhu H, Cooper S, Hussain A, Mee C, Maddock H.	Eur J Pharmacol	2017	10.1016/j.ejphar.2017.08.011
PubMed	Atypical acute myeloid leukemia-specific transcripts generate shared and immunogenic MHC class-1-associated epitopes	Ehx, G., Larouche, J., Durette, C., Laverdure, J., Hesnard, L., Vincent, K., Hardy, M., Theriault, C., Rulleau, C., Lanoix, J., Bonneil, E., Feghaly, A., Apavaloaei, A., Noronha, N., Laumont, C. M., Delisle, J., Vago, L., Hebert, J., Sauvageau, G., Lemieux, S., Thibault, P., Perreault, C.	Immunity	2021	10.1016/j.immuni.2021.03.001
	Atypical chronic myeloid leukemia: Where are we now?	Crisà, E., Nicolosi, M., Ferri, V., Favini, C., Gaidano, G., Patriarca, A.	International Journal of Molecular Sciences	2020
PubMed	Atypical hematologic and renal manifestations in neurofibromatosis type I: coincidence or pathophysiological link?	Van-Gils J, Harambat J, Jubert C, Vidaud D, Llanas B, Perel Y, Lacombe D, Goizet C.	Eur J Med Genet	2014	10.1016/j.ejmg.2014.09.001
	Atypical hematologic and renal manifestations in Neurofibromatosis type I: Coincidence or pathophysiological link?	Van-Gils, J., Harambat, J., Jubert, C., Vidaud, D., Llanas, B., Perel, Y., Lacombe, D., Goizet, C.	European Journal of Medical Genetics	2014
PubMed	Auer-rod positive myelocytic leukemia cells in diffusion chambers: differentiation along the eosinophilic pathway	Lau B, Jäger G, Huhn D, Jehn U, Thierfelder S, Dörmer P.	Blut	1982	10.1007/BF00319526
	Auer-rod positive myelocytic leukemia cells in diffusion chambers: Differentiation along the eosinophilic pathway	Lau, B., Jäger, G., Huhn, D., Jehn, U., Thierfelder, S., Dörmer, P.	Blut	1982
PubMed	AURKA Suppresses Leukemic THP-1 Cell Differentiation through Inhibition of the KDM6B Pathway	Park JW, Cho H, Oh H, Kim JY, Seo SB.	Mol Cells	2018	10.14348/molcells.2018.2311
	AURKA suppresses leukemic THP-1 cell differentiation through inhibition of the KDM6B pathway	Park, J.W., Cho, H., Oh, H., Kim, J.-Y., Seo, S.-B.	Molecules and Cells	2018
Ovid MEDLINE(R)	Aurora A and NF-kappaB Survival Pathway Drive Chemoresistance in Acute Myeloid Leukemia via the TRAF-Interacting Protein TIFA.	Wei, Tong-You Wade	Cancer research	2017	https://dx.doi.org/10.1158/0008-5472.CAN-16-1004
Embase	Aurora A and NF-kappaB survival pathway drive chemoresistance in acute myeloid leukemia via the TRAF-interacting protein TIFA.	Wei T.-Y.W.		2017	http://dx.doi.org/10.1158/0008-5472.CAN-16-1004
PubMed	Aurora A and NF-κB Survival Pathway Drive Chemoresistance in Acute Myeloid Leukemia via the TRAF-Interacting Protein TIFA	Wei TW, Wu PY, Wu TJ, Hou HA, Chou WC, Teng CJ, Lin CR, Chen JM, Lin TY, Su HC, Huang CF, Yu CR, Hsu SL, Tien HF, Tsai MD.	Cancer Res	2017	10.1158/0008-5472.CAN-16-1004
	Aurora A and NF-κB survival pathway drive chemoresistance in acute myeloid leukemia via the TRAF-interacting protein TIFA	Wei, T.-Y.W., Wu, P.-Y., Wu, T.-J., Hou, H.-A., Chou, W.-C., Teng, C.-L.J., Lin, C.-R., Chen, J.-M.M., Lin, T.-Y., Su, H.-C., Huang, C.-C.F., Yu, C.-T.R., Hsu, S.-L., Tien, H.-F., Tsai, M.-D.	Cancer Research	2017
	Aurora A inhibition limits centrosome clustering and promotes mitotic catastrophe in cells with supernumerary centrosomes	Navarro-Serer, B., Childers, E.P., Hermance, N.M., Mercadante, D., Manning, A.L.	Oncotarget	2019
	Aurora kinase A inhibitor protein kinase inhibitor oncolytic	Zhang, S., Farag, S.S.	Drugs of the Future	2011
PubMed	Auto-antigen and Immunomodulatory Agent-Based Approaches for Antigen-Specific Tolerance in NOD Mice	Bassin EJ, Piganelli JD, Little SR.	Curr Diab Rep	2021	10.1007/s11892-021-01376-6
PubMed	Autocrine GM-CSF transcription in the leukemic progenitor cell line KG1a is mediated by the transcription factor ETS1 and is negatively regulated through SECTM1 mediated ligation of CD7	Bade-Döding C, Göttmann W, Baigger A, Farren M, Lee KP, Blasczyk R, Huyton T.	Biochim Biophys Acta	2014	10.1016/j.bbagen.2013.10.043
	Autocrine GM-CSF transcription in the leukemic progenitor cell line KG1a is mediated by the transcription factor ETS1 and is negatively regulated through SECTM1 mediated ligation of CD7	Bade-Döding, C., Göttmann, W., Baigger, A., Farren, M., Lee, K.P., Blasczyk, R., Huyton, T.	Biochimica et Biophysica Acta - General Subjects	2014
PubMed	Autocrine IGF-1/IGF-1R signaling is responsible for constitutive PI3K/Akt activation in acute myeloid leukemia: therapeutic value of neutralizing anti-IGF-1R antibody	Chapuis N, Tamburini J, Cornillet-Lefebvre P, Gillot L, Bardet V, Willems L, Park S, Green AS, Ifrah N, Dreyfus F, Mayeux P, Lacombe C, Bouscary D.	Haematologica	2010	10.3324/haematol.2009.010785
	Autocrine IGF-1/IGF-1R signaling is responsible for constitutive PI3K/Akt activation in acute myeloid leukemia: Therapeutic value of neutralizing anti-IGF-1R antibody	Chapuis, N., Tamburini, J., Cornillet-Lefebvre, P., Gillot, L., Bardet, V., Willems, L., Park, S., Green, A.S., Ifrah, N., Dreyfus, F., Mayeux, P., Lacombe, C., Bouscary, D.	Haematologica	2010
PubMed	Autocrine insulin-like growth factor-I signaling promotes growth and survival of human acute myeloid leukemia cells via the phosphoinositide 3-kinase/Akt pathway	Doepfner KT, Spertini O, Arcaro A.	Leukemia	2007	10.1038/sj.leu.2404813
	Autocrine insulin-like growth factor-I signaling promotes growth and survival of human acute myeloid leukemia cells via the phosphoinositide 3-kinase/Akt pathway	Doepfner, K.T., Spertini, O., Arcaro, A.	Leukemia	2007
Ovid MEDLINE(R)	Autocrine insulin-like growth factor-I signaling promotes growth and survival of human acute myeloid leukemia cells via the phosphoinositide 3-kinase/Akt pathway.	Doepfner, K T	Leukemia	2007
	Autocrine interleukin-1β production in leukemia: Evidence for the involvement of mutated RAS	Beaupre, D.M., Talpaz, M., Marini III, F.C., Cristiano, R.J., Roth, J.A., Estrov, Z., Albitar, M., Freedman, M.H., Kurzrock, R.	Cancer Research	1999
	Autologous CD33-CAR-T cells for treatment of relapsed/refractory acute myelogenous leukemia	Tambaro FP, Singh H, Jones E, Rytting M, Mahadeo KM, Thompson P, Daver N, DiNardo C, Kadia T, Garcia-Manero G, Chan T, Shah RR, Wierda WG.	Leukemia	2021	10.1038/s41375-021-01232-2
PubMed	Autonomous TGFβ signaling induces phenotypic variation in human acute myeloid leukemia	Shingai Y, Yokota T, Okuzaki D, Sudo T, Ishibashi T, Doi Y, Ueda T, Ozawa T, Nakai R, Tanimura A, Ichii M, Shibayama H, Kanakura Y, Hosen N.	Stem Cells	2021	10.1002/stem.3348
	Autonomous TGFβ signaling induces phenotypic variation in human acute myeloid leukemia	Shingai, Y., Yokota, T., Okuzaki, D., Sudo, T., Ishibashi, T., Doi, Y., Ueda, T., Ozawa, T., Nakai, R., Tanimura, A., Ichii, M., Shibayama, H., Kanakura, Y., Hosen, N.	Stem Cells	2021
PubMed	Autophagic Degradation of Misfolded Nuclear Receptor Co-repressor (NCoR) Is Linked to the Growth of Tumor Cells in HBX Positive Hepatocellular Carcinoma (HCC)	Tan SY, Visvanathan S, Abu Hassan R, Khan M.	Front Oncol	2019	10.3389/fonc.2019.01335
	Autophagic Degradation of Misfolded Nuclear Receptor Co-repressor (NCoR) Is Linked to the Growth of Tumor Cells in HBX Positive Hepatocellular Carcinoma (HCC)	Tan, S.Y., Visvanathan, S., Abu Hassan, R., Khan, M.	Frontiers in Oncology	2019
PubMed	Autophagy a Close Relative of AML Biology	Joffre C, Ducau C, Poillet-Perez L, Courdy C, Mansat-De Mas V.	Biology (Basel)	2021	10.3390/biology10060552
	Autophagy a close relative of aml biology	Joffre, C., Ducau, C., Poillet-Perez, L., Courdy, C., Mansat-De Mas, V.	Biology	2021
PubMed	Autophagy in the pathogenesis of myelodysplastic syndrome and acute myeloid leukemia	Watson AS, Mortensen M, Simon AK.	Cell Cycle	2011	10.4161/cc.10.11.15673
	Autophagy in the pathogenesis of myelodysplastic syndrome and acute myeloid leukemia	Watson, A.S., Mortensen, M., Simon, A.K.	Cell Cycle	2011
PubMed	Autophagy Induced by Proteasomal DUB Inhibitor NiPT Restricts NiPT-Mediated Cancer Cell Death	Chen J, Chen X, Xu D, Yang L, Yang Z, Yang Q, Yan D, Zhang P, Feng D, Liu J.	Front Oncol	2020	10.3389/fonc.2020.00348
	Autophagy Induced by Proteasomal DUB Inhibitor NiPT Restricts NiPT-Mediated Cancer Cell Death	Chen, J., Chen, X., Xu, D., Yang, L., Yang, Z., Yang, Q., Yan, D., Zhang, P., Feng, D., Liu, J.	Frontiers in Oncology	2020
Embase	Autophagy inhibition overcomes resistance to cytosine arabinoside in acute myeloid leukemia cells through inducing autophagic cell death and intrinsic pathway apoptosis.	Kim Y.		2014
PubMed	Autophagy is a critical mechanism for the induction of the antileukemic effects of arsenic trioxide	Goussetis DJ, Altman JK, Glaser H, McNeer JL, Tallman MS, Platanias LC.	J Biol Chem	2010	10.1074/jbc.M109.090530
	Autophagy is a critical mechanism for the induction of the antileukemic effects of arsenic trioxide	Goussetis, D.J., Altman, J.K., Glaser, H., McNeer, J.L., Tallman, M.S., Platanias, L.C.	Journal of Biological Chemistry	2010
PubMed	Autophagy is an important event for low-dose cytarabine treatment in acute myeloid leukemia cells	Chen L, Guo P, Zhang Y, Li X, Jia P, Tong J, Li J.	Leuk Res	2017	10.1016/j.leukres.2017.06.007
	Autophagy is an important event for low-dose cytarabine treatment in acute myeloid leukemia cells	Chen, L., Guo, P., Zhang, Y., Li, X., Jia, P., Tong, J., Li, J.	Leukemia Research	2017
	Autophagy is dispensable for Kmt2a/Mll-Mllt3/Af9 AML maintenance and anti-leukemic effect of chloroquine	Chen, X., Clark, J., Wunderlich, M., Fan, C., Davis, A., Chen, S., Guan, J.-L., Mulloy, J.C., Kumar, A., Zheng, Y.	Autophagy	2017
PubMed	Axl inhibition: a potential road to a novel acute myeloid leukemia therapy?	Janning M, Ben-Batalla I, Loges S.	Expert Rev Hematol	2015	10.1586/17474086.2015.997704
	Axl inhibition: A potential road to a novel acute myeloid leukemia therapy?	Janning, M., Ben-Batalla, I., Loges, S.	Expert Review of Hematology	2015
PubMed	AXL Receptor Tyrosine Kinase as a Therapeutic Target in Hematological Malignancies: Focus on Multiple Myeloma	Yan S, Vandewalle N, De Beule N, Faict S, Maes K, De Bruyne E, Menu E, Vanderkerken K, De Veirman K.	Cancers (Basel)	2019	10.3390/cancers11111727
	AXL receptor tyrosine kinase as a therapeutic target in hematological malignancies: Focus on multiple myeloma	Yan, S., Vandewalle, N., De Beule, N., Faict, S., Maes, K., De Bruyne, E., Menu, E., Vanderkerken, K., De Veirman, K.	Cancers	2019
PubMed	AXL receptor tyrosine kinase: a possible therapeutic target in acute promyelocytic leukemia	Fatima M, Kakar SJ, Adnan F, Khan K, Mian AA, Khan D.	BMC Cancer	2021	10.1186/s12885-021-08450-y
	AXL receptor tyrosine kinase: a possible therapeutic target in acute promyelocytic leukemia	Fatima, M., Kakar, S.J., Adnan, F., Khan, K., Mian, A.A., Khan, D.	BMC Cancer	2021
PubMed	Azacitidine and Sorafenib Therapy in a Pediatric Patient With Refractory Acute Myeloid Leukemia With Monosomy 7 and Somatic PTPN11 Mutation	Dahl NA, Michaels ST, McMasters RL, Chandra S, O'Brien MM.	Pediatr Blood Cancer	2016	10.1002/pbc.25805
	Azacitidine and Sorafenib Therapy in a Pediatric Patient With Refractory Acute Myeloid Leukemia With Monosomy 7 and Somatic PTPN11 Mutation	Dahl, N.A., Michaels, S.T., Mcmasters, R.L., Chandra, S., O'Brien, M.M.	Pediatric Blood and Cancer	2016
	Azacitidine-induced reconstitution of the bone marrow T cell repertoire is associated with superior survival in AML patients	Grimm J, Simnica D, Jäkel N, Paschold L, Willscher E, Schulze S, Dierks C, Al-Ali HK, Binder M.	Blood Cancer J	2022	10.1038/s41408-022-00615-7
PubMed	Azacytidine plus verapamil induces the differentiation of a newly characterized biphenotypic human myeloid-B lymphoid leukemic cell line BW-90	Zinzar S, Silverman LR, Richardson EB, Bekesi G, Holland JF.	Leuk Res	1998	10.1016/s0145-2126(98)00020-4
	Azacytidine plus verapamil induces the differentiation of a newly characterized biphenotypic human myeloid-B lymphoid leukemic cell line BW-90	Zinzar, S., Silverman, L.R., Richardson, E.B., Bekesi, G., Holland, J.F.	Leukemia Research	1998
	AZD1208, a potent and selective pan-Pim kinase inhibitor, demonstrates efficacy in preclinical models of acute myeloid leukemia	Keeton, E.K., McEachern, K., Dillman, K.S., Palakurthi, S., Cao, Y., Grondine, M.R., Kaur, S., Wang, S., Chen, Y., Wu, A., Shen, M., Gibbons, F.D., Lamb, M.L., Zheng, X., Stone, R.M., DeAngelo, D.J., Platanias, L.C., Dakin, L.A., Chen, H., Lyne, P.D., Huszar, D.	Blood	2014
PubMed	AZD4320, A Dual Inhibitor of Bcl-2 and Bcl-x(L), Induces Tumor Regression in Hematologic Cancer Models without Dose-limiting Thrombocytopenia	Balachander SB, Criscione SW, Byth KF, Cidado J, Adam A, Lewis P, Macintyre T, Wen S, Lawson D, Burke K, Lubinski T, Tyner JW, Kurtz SE, McWeeney SK, Varnes J, Diebold RB, Gero T, Ioannidis S, Hennessy EJ, McCoull W, Saeh JC, Tabatabai A, Tavana O, Su N, Schuller A, Garnett MJ, Jaaks P, Coker EA, Gregory GP, Newbold A, Johnstone RW, Gangl E, Wild M, Zinda M, Secrist JP, Davies BR, Fawell SE, Gibb…	Clin Cancer Res	2020	10.1158/1078-0432.CCR-20-0863
	AZD4320, a dual inhibitor of bcl-2 and bcl-xl, induces tumor regression in hematologic cancer models without dose-limiting thrombocytopenia	Balachander, S.B., Criscione, S.W., Byth, K.F., Cidado, J., Adam, A., Lewis, P., Macintyre, T., Wen, S., Lawson, D., Burke, K., Lubinski, T., Tyner, J.W., Kurtz, S.E., McWeeney, S.K., Varnes, J., Diebold, R.B., Gero, T., Ioannidis, S., Hennessy, E.J., McCoull, W., Saeh, J.C., Tabatabai, A., Tavana, O., Su, N., Schuller, A., Garnett, M.J., Jaaks, P., Coker, E.A., Gregory, G.P., Newbold, A., Johnst…	Clinical Cancer Research	2020
PubMed	AZD5153: A Novel Bivalent BET Bromodomain Inhibitor Highly Active against Hematologic Malignancies	Rhyasen GW, Hattersley MM, Yao Y, Dulak A, Wang W, Petteruti P, Dale IL, Boiko S, Cheung T, Zhang J, Wen S, Castriotta L, Lawson D, Collins M, Bao L, Ahdesmaki MJ, Walker G, O'Connor G, Yeh TC, Rabow AA, Dry JR, Reimer C, Lyne P, Mills GB, Fawell SE, Waring MJ, Zinda M, Clark E, Chen H.	Mol Cancer Ther	2016	10.1158/1535-7163.MCT-16-0141
	AZD5153: A novel bivalent BET bromodomain inhibitor highly active against hematologic malignancies	Rhyasen, G.W., Hattersley, M.M., Yao, Y., Dulak, A., Wang, W., Petteruti, P., Dale, I.L., Boiko, S., Cheung, T., Zhang, J., Wen, S., Castriotta, L., Lawson, D., Collins, M., Bao, L., Ahdesmaki, M.J., Walker, G., O'Connor, G., Yeh, T.C., Rabow, A.A., Dry, J.R., Reimer, C., Lyne, P., Mills, G.B., Fawell, S.E., Waring, M.J., Zinda, M., Clark, E., Chen, H.	Molecular Cancer Therapeutics	2016
PubMed	Azelaic Acid Exerts Antileukemia Effects against Acute Myeloid Leukemia by Regulating the Prdxs/ROS Signaling Pathway	Zhang D, Luo Z, Jin Y, Chen Y, Yang T, Yang Q, Wu B, Shang Y, Liu X, Wei Y, Zhou F.	Oxid Med Cell Longev	2020	10.1155/2020/1295984
	Azelaic Acid Exerts Antileukemia Effects against Acute Myeloid Leukemia by Regulating the Prdxs/ROS Signaling Pathway	Zhang, D., Luo, Z., Jin, Y., Chen, Y., Yang, T., Yang, Q., Wu, B., Shang, Y., Liu, X., Wei, Y., Zhou, F.	Oxidative Medicine and Cellular Longevity	2020
Ovid MEDLINE(R)	Azelaic Acid Exerts Antileukemia Effects against Acute Myeloid Leukemia by Regulating the Prdxs/ROS Signaling Pathway.	Zhang, Dongdong	Oxidative medicine and cellular longevity	2020	https://dx.doi.org/10.1155/2020/1295984
Embase	Azelaic Acid Exerts Antileukemia Effects against Acute Myeloid Leukemia by Regulating the Prdxs/ROS Signaling Pathway.	Zhang D.		2020	http://dx.doi.org/10.1155/2020/1295984
	Azithromycin treatment modulates the extracellular signal-regulated kinase mediated pathway and inhibits inflammatory cytokines and chemokines in epithelial cells from infertile women with recurrent Chlamydia trachomatis infection	Srivastava, P., Vardhan, H., Bhengraj, A.R., Jha, R., Singh, L.C., Salhan, S., Mittal, A.	DNA and Cell Biology	2011
	B Lymphocyte-Derived CCL7 Augments Neutrophil and Monocyte Recruitment, Exacerbating Acute Kidney Injury	Inaba, A., Tuong, Z.K., Riding, A.M., Mathews, R.J., Martin, J.L., Saeb-Parsy, K., Clatworthy, M.R.	Journal of Immunology	2020
PubMed	BAALC potentiates oncogenic ERK pathway through interactions with MEKK1 and KLF4	Morita K, Masamoto Y, Kataoka K, Koya J, Kagoya Y, Yashiroda H, Sato T, Murata S, Kurokawa M.	Leukemia	2015	10.1038/leu.2015.137
	BAALC potentiates oncogenic ERK pathway through interactions with MEKK1 and KLF4	Morita, K., Masamoto, Y., Kataoka, K., Koya, J., Kagoya, Y., Yashiroda, H., Sato, T., Murata, S., Kurokawa, M.	Leukemia	2015
	BAALC, a novel marker of human hematopoietic progenitor cells	Baldus, C.D., Tanner, S.M., Kusewitt, D.F., Liyanarachchi, S., Choi, C., Caligiuri, M.A., Bloomfield, C.D., De La Chapelle, A.	Experimental Hematology	2003
	Basic and clinical studies of the gene product-targeting therapy based on leukemogenesis--editorial	Chen, S.J., Chen, L.J., Zhou, G.B.	Zhongguo shi yan xue ye xue za zhi / Zhongguo bing li sheng li xue hui = Journal of experimental hematology / Chinese Association of Pathophysiology	2005
	Battling the hematological malignancies: The 200 years' war	Lichtman, M.A.	Oncologist	2008
PubMed	BCAT1 restricts αKG levels in AML stem cells leading to IDHmut-like DNA hypermethylation	Raffel S, Falcone M, Kneisel N, Hansson J, Wang W, Lutz C, Bullinger L, Poschet G, Nonnenmacher Y, Barnert A, Bahr C, Zeisberger P, Przybylla A, Sohn M, Tönjes M, Erez A, Adler L, Jensen P, Scholl C, Fröhling S, Cocciardi S, Wuchter P, Thiede C, Flörcken A, Westermann J, Ehninger G, Lichter P, Hiller K, Hell R, Herrmann C, Ho AD, Krijgsveld J, Radlwimmer B, Trumpp A.	Nature	2017	10.1038/nature24294
	BCAT1 restricts αkG levels in AML stem cells leading to IDHmut-like DNA hypermethylation	Raffel, S., Falcone, M., Kneisel, N., Hansson, J., Wang, W., Lutz, C., Bullinger, L., Poschet, G., Nonnenmacher, Y., Barnert, A., Bahr, C., Zeisberger, P., Przybylla, A., Sohn, M., Tönjes, M., Erez, A., Adler, L., Jensen, P., Scholl, C., Fröhling, S., Cocciardi, S., Wuchter, P., Thiede, C., Flörcken, A., Westermann, J., Ehninger, G., Lichter, P., Hiller, K., Hell, R., Herrmann, C., Ho, A.D., Krij…	Nature	2017
	BCL-2 family overexpression and chemoresistance in acute myeloid leukemia | Prekomerna ekspresija i hemorezistentnost BCL-2 familije u akutnoj mijeloidnoj leukemiji	De Melo Silva, A.J.	Serbian Journal of Experimental and Clinical Research	2018
	Bcl-2 family: Translational aspects	Bose, P., Grant, S.	Targeted Therapy of Acute Myeloid Leukemi	2015
	bcl-2 Proto-oncogene expression in normal and neoplastic human myeloid cells	Delia, D., Aiello, A., Soligo, D., Fontanella, E., Melani, C., Pezzella, F., Pierotti, M.A., Porta, G.D.	Blood	1992
	Bcl-X(L) is heterogeneously expressed by acute myeloblastic leukaemia cells and is associated with autonomous growth in vitro and with P-glycoprotein expression	Pallis, M., Zhu, Y.-M., Russell, N.H.	Leukemia	1997
	BCR-ABL activates pathways mediating cytokine independence and protection against apoptosis in murine hematopoietic cells in a dose-dependent manner	Cambier, N., Chopra, R., Strasser, A., Metcalf, D., Elefanty, A.G.	Oncogene	1998
	BCR-ABL activates STAT3 via JAK and MEK pathways in human cells	Coppo, P., Flamant, S., Mas, V.D., Jarrier, P., Guillier, M., Bonnet, M.-L., Lacout, C., Guilhot, F., Vainchenker, W., Turhan, A.G.	British Journal of Haematology	2006
	BCR-ABL and human cancer	Pérez-Caro, M., Sánchez-Garcia, I.	Apoptosis, Cell Signaling, and Human Diseases	2007
	BCR-ABL as a target for novel therapeutic interventions	Kindler, T., Meyer, R.G., Fischer, T.	Expert Opinion on Therapeutic Targets	2002
	Bcr-Abl oncoproteins bind directly to activators of the Ras signalling pathway	Puil, L., Liu, J., Gish, G., Mbamalu, G., Bowtell, D., Pelicci, P.G., Arlinghaus, R., Pawson, T.	EMBO Journal	1994
	Bcr-Abl regulates osteopontin transcription via Ras, PI-3K, aPKC, Raf-1, and MEK	Hickey, F.B., England, K., Cotter, T.G.	Journal of Leukocyte Biology	2005
	Bcr-Abl upregulates cytosolic p21WAF-1/CIP-1 by a phosphoinositide-3-kinase (PI3k)-independent pathway	Keeshan, K., Cotter, T.G., McKenna, S.L.	British Journal of Haematology	2003
	BCR-ABL1-independent PI3Kinase activation causing imatinib-resistance	Quentmeier, H., Eberth, S., Romani, J., Zaborski, M., Drexler, H.G.	Journal of Hematology and Oncology	2011
PubMed	BCR-JAK2 drives a myeloproliferative neoplasm in transplanted mice	Cuesta-Domínguez Á, León-Rico D, Álvarez L, Díez B, Bodega-Mayor I, Baños R, Martín-Rey MÁ, Santos-Roncero M, Gaspar ML, Martín-Acosta P, Almarza E, Bueren JA, Río P, Fernández-Ruiz E.	J Pathol	2015	10.1002/path.4513
	BCR-JAK2 drives a myeloproliferative neoplasm in transplanted mice	Cuesta-Domínguez, A., Leõn-Rico, D., Álvarez, L., Díez, B., Bodega-Mayor, I., Baños, R., Martín-Rey, M.A., Santos-Roncero, M., Gaspar, M.L., Martín-Acosta, P., Almarza, E., Bueren, J.A., Río, P., Fernández-Ruiz, E.	Journal of Pathology	2015
	BCR/ABL Oncogene	Madden Felicella, M., Jen, K.-Y.	Brenner's Encyclopedia of Genetics: Second Edition	2013
	BCR/ABL P190 transgenic mice develop leukemia in the absence of Crkl	Hemmeryckx, B., Reichert, A., Watanabe, M., Kaartinen, V., De Jong, R., Pattengale, P.K., Groffen, J., Heisterkamp, N.	Oncogene	2002
PubMed	Beneficial effects of post-transfusional hepatitis in acute myelogenous leukemia may be mediated by lipopolysaccharides, tumor necrosis factor alpha and interferon gamma	Treon SP, Broitman SA.	Leukemia	1992
	Beneficial effects of post-transfusional hepatitis in acute myelogenous leukemia may be mediated by lipopolysaccharides, tumor necrosis factor α and interferon γ	Treon, S.P., Broitman, S.A.	Leukemia	1992
	Benign T-LGL and NK cell proliferations evolved after hematopoietic cell transplantation, and anti-neoplastic agents	Nishihori, T.	Benign and Malignant Disorders of Large Granular Lymphocytes: Diagnostic and Therapeutic Pearls	2018
	Benzene and its effects on cell signaling pathways related to hematopoiesis and leukemia	Lu, P.C.W., Shahbaz, S., Winn, L.M.	Journal of Applied Toxicology	2020
PubMed	Benzene and its metabolite, hydroquinone, induce granulocytic differentiation in myeloblasts by interacting with cellular signaling pathways activated by granulocyte colony-stimulating factor	Hazel BA, O'Connor A, Niculescu R, Kalf GF.	Stem Cells	1995	10.1002/stem.5530130311
	Benzene and its metabolite, hydroquinone, induce granulocytic differentiation in myeloblasts by interacting with cellular signaling pathways activated by granulocyte colony‐stimulating factor	Hazel, B.A., O'Connor, A., Niculescu, R., Kalf, G.F.	STEM CELLS	1995
	Benzene dosimetry in experimental animals: relevance for risk assessment.	Henderson, R.F., Sabourin, P.J., Medinsky, M.A., Birnbaum, L.S., Lucier, G.L.	Progress in clinical and biological research	1992
PubMed	Benzene-induced mutational pattern in the tumour suppressor gene TP53 analysed by use of a functional assay, the functional analysis of separated alleles in yeast, in human lung cells	Billet S, Paget V, Garçon G, Heutte N, André V, Shirali P, Sichel F.	Arch Toxicol	2010	10.1007/s00204-009-0478-z
	Benzene-induced mutational pattern in the tumour suppressor gene TP53 analysed by use of a functional assay, the functional analysis of separated alleles in yeast, in human lung cells	Billet, S., Paget, V., Garçon, G., Heutte, N., André, V., Shirali, P., Sichel, F.	Archives of Toxicology	2010
	Benzene, the exposome and future investigations of leukemia etiology	Smith, M.T., Zhang, L., McHale, C.M., Skibola, C.F., Rappaport, S.M.	Chemico-Biological Interactions	2011
	Benzodithiophenes induce differentiation and apoptosis in human leukemia cells	Jing, Y., Hellinger, N., Xia, L., Monks, A., Sausville, E.A., Zelent, A., Waxman, S.	Cancer Research	2005
	Berberine acts as a putative epigenetic modulator by affecting the histone code	Wang, Z., Liu, Y., Xue, Y., Hu, H., Ye, J., Li, X., Lu, Z., Meng, F., Liang, S.	Toxicology in Vitro	2016
	Bestatin	Wano, Y., Ueda, T.	Biotherapy	2002
PubMed	BET Bromodomain inhibition promotes De-repression of TXNIP and activation of ASK1-MAPK pathway in acute myeloid leukemia	Zhou Y, Zhou J, Lu X, Tan TZ, Chng WJ.	BMC Cancer	2018	10.1186/s12885-018-4661-6
	BET Bromodomain inhibition promotes De-repression of TXNIP and activation of ASK1-MAPK pathway in acute myeloid leukemia	Zhou, Y., Zhou, J., Lu, X., Tan, T.-Z., Chng, W.-J.	BMC Cancer	2018
Ovid MEDLINE(R)	BET Bromodomain inhibition promotes De-repression of TXNIP and activation of ASK1-MAPK pathway in acute myeloid leukemia.	Zhou, Yafeng	BMC cancer	2018	https://dx.doi.org/10.1186/s12885-018-4661-6
Embase	BET Bromodomain inhibition promotes De-repression of TXNIP and activation of ASK1-MAPK pathway in acute myeloid leukemia.	Zhou Y.		2018	http://dx.doi.org/10.1186/s12885-018-4661-6
	BET bromodomain inhibitors in leukemia	Basheer, F., Huntly, B.J.P.	Experimental Hematology	2015
PubMed	BET inhibitor resistance emerges from leukaemia stem cells	Fong CY, Gilan O, Lam EY, Rubin AF, Ftouni S, Tyler D, Stanley K, Sinha D, Yeh P, Morison J, Giotopoulos G, Lugo D, Jeffrey P, Lee SC, Carpenter C, Gregory R, Ramsay RG, Lane SW, Abdel-Wahab O, Kouzarides T, Johnstone RW, Dawson SJ, Huntly BJ, Prinjha RK, Papenfuss AT, Dawson MA.	Nature	2015	10.1038/nature14888
	BET inhibitor resistance emerges from leukaemia stem cells	Fong, C.Y., Gilan, O., Lam, E.Y.N., Rubin, A.F., Ftouni, S., Tyler, D., Stanley, K., Sinha, D., Yeh, P., Morison, J., Giotopoulos, G., Lugo, D., Jeffrey, P., Lee, S.C.-W., Carpenter, C., Gregory, R., Ramsay, R.G., Lane, S.W., Abdel-Wahab, O., Kouzarides, T., Johnstone, R.W., Dawson, S.-J., Huntly, B.J.P., Prinjha, R.K., Papenfuss, A.T., Dawson, M.A.	Nature	2015
	BETP degradation simultaneously targets acute myelogenous leukemic stem cells and the microenvironment	Piya, S., Mu, H., Bhattacharya, S., Lorenzi, P.L., Eric Davis, R., McQueen, T., Ruvolo, V., Baran, N., Wang, Z., Qian, Y., Crews, C.M., Konopleva, M., Ishizawa, J., James You, M., Kantarjian, H., Andreeff, M., Borthakur, G.	Journal of Clinical Investigation	2019
	Beyond brooding on oncometabolic havoc in IDH-mutant gliomas and AML: Current and future therapeutic strategies	Madala, H.R., Punganuru, S.R., Arutla, V., Misra, S., Thomas, T.J., Srivenugopal, K.S.	Cancers	2018
	Beyond genetics - The emerging role of epigenetic changes in hematopoietic malignancies	Galm, O., Esteller, M.	International Journal of Hematology	2004
	Beyond the edge of hypomethylating agents: Novel combination strategies for older adults with advanced MDS and AML	Kubasch, A.S., Platzbecker, U.	Cancers	2018
PubMed	BH3-only protein Bim more critical than Puma in tyrosine kinase inhibitor-induced apoptosis of human leukemic cells and transduced hematopoietic progenitors carrying oncogenic FLT3	Nordigården A, Kraft M, Eliasson P, Labi V, Lam EW, Villunger A, Jönsson JI.	Blood	2009	10.1182/blood-2008-07-167023
	BH3-only protein Bim more critical than Puma in tyrosine kinase inhibitor-induced apoptosis of human leukemic cells and transduced hematopoietic progenitors carrying oncogenic FLT3	Nordigården, A., Kraft, M., Eliasson, P., Labi, V., Lam, E.W.-F., Villunger, A., Jönsson, J.-I.	Blood	2009
PubMed	BIMEL is a key effector molecule in oxidative stress-mediated apoptosis in acute myeloid leukemia cells when combined with arsenic trioxide and buthionine sulfoximine	Tanaka Y, Komatsu T, Shigemi H, Yamauchi T, Fujii Y.	BMC Cancer	2014	10.1186/1471-2407-14-27
	BIMEL is a key effector molecule in oxidative stress-mediated apoptosis in acute myeloid leukemia cells when combined with arsenic trioxide and buthionine sulfoximine	Tanaka, Y., Komatsu, T., Shigemi, H., Yamauchi, T., Fujii, Y.	BMC Cancer	2014
	Bimodal expression of potential drug target CLL-1 (CLEC12A) on CD34+ blasts of AML patients	Ngai LL, Ma CY, Maguire O, Do AD, Robert A, Logan AC, Griffiths EA, Nemeth MJ, Green C, Pourmohamad T, van Kuijk BJ, Snel AN, Kwidama ZW, Venniker-Punt B, Cooper J, Manz MG, Gjertsen BT, Smit L, Ossenkoppele GJ, Janssen JJWM, Cloos J, Sumiyoshi T.	Eur J Haematol	2021	10.1111/ejh.13672
PubMed	Binding of a Smad4/Ets-1 complex to a novel intragenic regulatory element in exon12 of FPGS underlies decreased gene expression and antifolate resistance in leukemia	Raz S, Stark M, Assaraf YG.	Oncotarget	2014	10.18632/oncotarget.2399
	Binding of a Smad4/Ets-1 complex to a novel intragenic regulatory element in exon12 of FPGS underlies decreased gene expression and antifolate resistance in leukemia	Raz, S., Stark, M., Assaraf, Y.G.	Oncotarget	2014
	Bioactive phospho-therapy with black phosphorus for in vivo tumor suppression	Geng, S., Pan, T., Zhou, W., Cui, H., Wu, L., Li, Z., Chu, P.K., Yu, X.-F.	Theranostics	2020
	Biochemical, epigenetic, and metabolic approaches to target IDH mutations in acute myeloid leukemia	Fathi, A.T., Wander, S.A., Faramand, R., Emadi, A.	Seminars in Hematology	2015
PubMed	Bioenergetic Profiling of the Differentiating Human MDS Myeloid Lineage with Low and High Bone Marrow Blast Counts	Poulaki A, Katsila T, Stergiou IE, Giannouli S, Gόmez-Tamayo JC, Piperaki ET, Kambas K, Dimitrakopoulou A, Patrinos GP, Tzioufas AG, Voulgarelis M.	Cancers (Basel)	2020	10.3390/cancers12123520
	Bioinformatics Analysis and Verification of Aging-Related Genes of Bone Marrow Mesenchymal Stem Cells in Patients with Acute Myeloid Leukemia	Liu, S.-Q., Cheng, J.-Y., Jiang, Y.-J., Li, Y., Li, Q.-H., Pang, T.-X.	Zhongguo shi yan xue ye xue za zhi	2019
PubMed	Bioinformatics Analysis Identifies Key Genes and Pathways in Acute Myeloid Leukemia Associated with DNMT3A Mutation	Chen S, Chen Y, Lu J, Yuan D, He L, Tan H, Xu L.	Biomed Res Int	2020	10.1155/2020/9321630
	Bioinformatics analysis identifies key genes and pathways in acute myeloid leukemia associated with DNMT3A mutation	Chen, S., Chen, Y., Lu, J., Yuan, D., He, L., Tan, H., Xu, L.	BioMed Research International	2020
	Bioinformatics analysis of pediatric acute myeloid leukemia based on high-throughput microarray	ZHANG, X., ZHAI, L., SUN, Y., YANG, W., GAO, Y., LEI, M., PAN, Y.	Journal of Jilin University Medicine Edition	2020
PubMed	Bioinformatics analysis of the network of histone H3 lysine 9 trimethylation in acute myeloid leukaemia	Dong A, Yang W, Huang H, Zhou X, He Z, Yao R, Guo W.	Oncol Rep	2020	10.3892/or.2020.7627
	Bioinformatics analysis of the network of histone H3 lysine 9 trimethylation in acute myeloid leukaemia	Dong, A., Yang, W., Huang, H., Zhou, X., He, Z., Yao, R., Guo, W.	Oncology Reports	2020
PubMed	Bioinformatics and survival analysis of glia maturation factor-γ in pan-cancers	Lan A, Ren C, Wang X, Tong G, Yang G.	BMC Cancer	2021	10.1186/s12885-021-08163-2
	Bioinformatics and survival analysis of glia maturation factor-γ in pan-cancers	Lan, A., Ren, C., Wang, X., Tong, G., Yang, G.	BMC Cancer	2021
PubMed	Bioinformatics interpretation of exome sequencing: blood cancer	Kim J, Lee YG, Kim N.	Genomics Inform	2013	10.5808/GI.2013.11.1.24
PubMed	Biological and clinical implications of telomere dysfunction in myeloid malignancies	Kishtagari A, Watts J.	Ther Adv Hematol	2017	10.1177/2040620717731549
	Biological basis of novel therapies for myelodysplastic syndrome	Attar, E.C., Ballen, K.K.	Current Cancer Therapy Reviews	2006
	Biological behavior of stromal cell-derived factor-1 on migration, adhesion and apoptosis in different kinds of AML cell lines	Chang, C.K., Li, X., Wu, L.Y., Xu, L., Song, L.X., He, Q., Ying, S.X., Deeg, J.	Zhongguo shi yan xue ye xue za zhi / Zhongguo bing li sheng li xue hui = Journal of experimental hematology / Chinese Association of Pathophysiology	2008
	Biological mechanisms linking exercise and cancer	Lee, J., Wan, B.A., Malek, L., Lim, F., Lam, H., Silva, M.F., Lee, D.	Journal of Pain Management	2018
	Biological mechanisms linking exercise and cancer	Lee, J., Wan, B.A., Malek, L., Lim, F., Lam, H., Silva, M.F., Lee, D.	Cancer and Exercise	2018
	Biological mechanisms of human-derived leukemia stem cells senescence regulated by Angelica sinensis polysaccharide	Jia, D.-Y., Liu, J., Li, C.-P., Li, J., Zhang, M.-S., Zhang, Y.-Y., Jing Peng-Wei, Xu, C.-Y., Wang, Y.-P.	Zhongguo Zhong yao za zhi = Zhongguo zhongyao zazhi = China journal of Chinese materia medica	2015
	Biology and clinical relevance of acute myeloid leukemia stem cells	Reinisch, A., Chan, S.M., Thomas, D., Majeti, R.	Seminars in Hematology	2015
	Biology and management of relapsed acute myeloid leukemia	Craddock, C., Tauro, S., Moss, P., Grimwade, D.	British Journal of Haematology	2005
	Biology and prognostic impact of clonal plasmacytoid dendritic cells in chronic myelomonocytic leukemia	Lucas, N., Duchmann, M., Rameau, P., Noël, F., Michea, P., Saada, V., Kosmider, O., Pierron, G., Fernandez-Zapico, M.E., Howard, M.T., King, R.L., Niyongere, S., Diop, M.K., Fenaux, P., Itzykson, R., Willekens, C., Ribrag, V., Fontenay, M., Padron, E., Soumelis, V., Droin, N., Patnaik, M.M., Solary, E.	Leukemia	2019
PubMed	Biology and therapy of secondary leukaemias	Dann EJ, Rowe JM.	Best Pract Res Clin Haematol	2001	10.1053/beha.2000.0119
	Biology and therapy of secondary leukaemias	Dann, E.J., Rowe, J.M.	Best Practice and Research: Clinical Haematology	2001
	Biology of the bone marrow microenvironment and myelodysplastic syndromes	Rankin, E.B., Narla, A., Park, J.K., Lin, S., Sakamoto, K.M.	Molecular Genetics and Metabolism	2015
PubMed	Biology, clinical relevance, and molecularly targeted therapy in acute leukemia with FLT3 mutation	Kiyoi H, Naoe T.	Int J Hematol	2006	10.1532/IJH97.06071
	Biology, clinical relevance, and molecularly targeted therapy in acute leukemia with FLT3 mutation	Kiyoi, H., Naoe, T.	International Journal of Hematology	2006
	Biology, risk stratification, and therapy of pediatric acute leukemias: An update	Pui, C.-H., Carroll, W.L., Meshinchi, S., Arceci, R.J.	Journal of Clinical Oncology	2011
	Biomarker for Hematopoietic Tumors--Aiming for Personalized Diagnosis of Leukemia Stem Cells	Tohda, S.	Rinsho byori. The Japanese journal of clinical pathology	2015
	Biomarkers involved in evaluation of platelets function in South-Eastern Romanian patients with hematological malignancies subtypes	Matei E, Aschie M, Mitroi AF, Ghinea MM, Gheorghe E, Petcu L, Dobrin N, Chisoi A, Mihaela M.	Medicine (Baltimore)	2021	10.1097/MD.0000000000025944
PubMed	Biomarkers of Gemtuzumab Ozogamicin Response for Acute Myeloid Leukemia Treatment	Fenwarth L, Fournier E, Cheok M, Boyer T, Gonzales F, Castaigne S, Boissel N, Lambert J, Dombret H, Preudhomme C, Duployez N.	Int J Mol Sci	2020	10.3390/ijms21165626
	Biomarkers of gemtuzumab ozogamicin response for acute myeloid leukemia treatment	Fenwarth, L., Fournier, E., Cheok, M., Boyer, T., Gonzales, F., Castaigne, S., Boissel, N., Lambert, J., Dombret, H., Preudhomme, C., Duployez, N.	International Journal of Molecular Sciences	2020
	Biomarkers to predict infection and infection-related complications during chemotherapy-induced neutropenia in acute myeloid leukaemia: a pilot study	van de Geer A, Zandstra J, Tanck MWT, Nur E, van Mierlo G, Jongerius I, van Bruggen R, Zeerleder SS, Kuijpers TW.	Br J Haematol	2021	10.1111/bjh.17422
	Biosynthesis of pyrimidine nucleotides in human leukemic cells	Sugiura, Y., Yoshida, S., Fujioka, S.	Japanese Journal of Cancer Research GANN	1986
PubMed	Bipartite network analysis reveals metabolic gene expression profiles that are highly associated with the clinical outcomes of acute myeloid leukemia	Xie F, He M, He L, Liu K, Li M, Hu G, Wen Z.	Comput Biol Chem	2017	10.1016/j.compbiolchem.2017.01.002
	Bipartite network analysis reveals metabolic gene expression profiles that are highly associated with the clinical outcomes of acute myeloid leukemia	Xie, F., He, M., He, L., Liu, K., Li, M., Hu, G., Wen, Z.	Computational Biology and Chemistry	2017
	Bis(4-hydroxy-2H-chromen-2-one): Synthesis and effects on leukemic cell lines proliferation and NF-κB regulation	Talhi, O., Schnekenburger, M., Panning, J., Pinto, D.G.C., Fernandes, J.A., Almeida Paz, F.A., Jacob, C., Diederich, M., Silva, A.M.S.	Bioorganic and Medicinal Chemistry	2014
	Bisphenol-A alters hematopoiesis through EGFR/ERK signaling to induce myeloblastic condition in zebrafish model	Sundarraj, S., Sujitha, M.V., Alphonse, C.R.W., Kalaiarasan, R., Kannan, R.R.	Science of the Total Environment	2021
PubMed	Blast cell and granulocyte production in human leukemia: pathophysiological concepts based on computer simulation using discrete modeling techniques	Fliedner TM, Hoelzer D, Steinbach KH.	Blood Cells	1982
	Blast cell and granulocyte production in human leukemia: Pathophysiological concepts based on computer simulation using discrete modeling techniques	Fliedner, T.M., Hoelzer, D., Steinbach, K.H.	Blood Cells	1982
PubMed	Blast cells surviving acute myeloid leukemia induction therapy are in cycle with a signature of FOXM1 activity	Williams MS, Basma NJ, Amaral FMR, Wiseman DH, Somervaille TCP.	BMC Cancer	2021	10.1186/s12885-021-08839-9
	Blast counts are lower in the aspirate as compared to trephine biopsy in acute myeloid leukemia and myelodysplastic syndrome expressing CD56	Drexler B, Tzankov A, Martinez M, Baerlocher S, Passweg JR, Dirnhofer S, Tsakiris DA, Dirks J.	Int J Lab Hematol	2021	10.1111/ijlh.13508
	Blast crisis in chronic myelocytic leukemia with blasts expressing both lymphoid and myeloid antigens	Kita, K., Tezuka, H., Kamesaki, H., Doi, S., Nasu, K., Tatsumi, E., Nishikori, M., Uchino, H., Tomono, N., Tanaka, S.	Acta Haematologica Japonica	1986
Cochrane	Blast MRD aml-1 trial: blockade of PD-1 added to standard therapy to target measurable residual disease in acute myeloid leukemia (AML) 1-an investigator-initiated, ctep-sponsored,randomized phase 2 study of the anti-PD-1 antibody pembrolizumab in combination with conventional intensive chemotherapy (Ic) as frontline therapy in patients with acutem yeloid leukemia (AML)	Zeidan, AM; Boddu, PC; Wood, BL; Zelterman, D; Little, RF; Ivy, SP; Caldwell, A; Sanchez-Espiridion, B; Alatrash, G; Sharon, E; Radich, JP		2020	10.1182/blood-2020-139668
PubMed	Blast phenotype and comutations in acute myeloid leukemia with mutated NPM1 influence disease biology and outcome	Mason EF, Hasserjian RP, Aggarwal N, Seegmiller AC, Pozdnyakova O.	Blood Adv	2019	10.1182/bloodadvances.2019000328
	Blast phenotype and comutations in acute myeloid leukemia with mutated NPM1 influence disease biology and outcome	Mason, E.F., Hasserjian, R.P., Aggarwal, N., Seegmiller, A.C., Pozdnyakova, O.	Blood Advances	2019
	Blastic Plasmacytoid Dendritic Cell Neoplasm: From Origin of the Cell to Targeted Therapies	Laribi, K., Denizon, N., Besançon, A., Farhi, J., Lemaire, P., Sandrini, J., Truong, C., Ghnaya, H., Baugier de Materre, A.	Biology of Blood and Marrow Transplantation	2016
	Blastic plasmacytoid dendritic-cell neoplasia: a challenging case report	Koerber RM, Held SAE, Vonnahme M, Feldmann G, Wenzel J, Gütgemann I, Brossart P, Heine A.	J Cancer Res Clin Oncol	2022	10.1007/s00432-021-03777-2
	Blimp-1 impairs T cell function via upregulation of TIGIT and PD-1 in patients with acute myeloid leukemia	Zhu, L., Kong, Y., Zhang, J., Claxton, D.F., Ehmann, W.C., Rybka, W.B., Palmisiano, N.D., Wang, M., Jia, B., Bayerl, M., Schell, T.D., Hohl, R.J., Zeng, H., Zheng, H.	Journal of Hematology and Oncology	2017
	Block of C/EBPα function by phosphorylation in acute myeloid leukemia with FLT3 activating mutations	Radomska, H.S., Bassères, D.S., Zheng, R., Zhang, P., Dayaram, T., Yamamoto, Y., Sternberg, D.W., Lokker, N., Giese, N.A., Bohlander, S.K., Schnittger, S., Delmotte, M.-H., Davis, R.J., Small, D., Hiddemann, W., Gilliland, D.G., Tenen, D.G.	Journal of Experimental Medicine	2006
	Blockade of JAK2/STAT3 intensifies the anti-tumor activity of arsenic trioxide in acute myeloid leukemia cells: Novel synergistic mechanism via the mediation of reactive oxygen species	Mesbahi, Y., Zekri, A., Ghaffari, S.H., Tabatabaie, P.S., Ahmadian, S., Ghavamzadeh, A.	European Journal of Pharmacology	2018
	Blockade of MEK/ERK signaling enhances sunitinib-induced growth inhibition and apoptosis of leukemia cells possessing activating mutations of the FLT3 gene	Nishioka, C., Ikezoe, T., Yang, J., Takeshita, A., Taniguchi, A., Komatsu, N., Togitani, K., Koeffler, H.P., Yokoyama, A.	Leukemia Research	2008
	Blockade of mitogen-activated protein kinase/extracellular signal-regulated kinase kinase and murine double minute synergistically induces apoptosis in acute myeloid leukemia via BH3-only proteins Puma and Bim	Zhang, W., Konopleva, M., Burks, J.K., Dywer, K.C., Schober, W.D., Yang, J.-Y., McQueen, T.J., Hung, M.-C., Andreeff, M.	Cancer Research	2010
	Blockade of the Ras/Raf/ERK and Ras/PI3K/Akt pathways by monacolin K reduces the expression of GLO1 and induces apoptosis in U937 cells	Chen, C.-C., Wu, M.-L., Ho, C.-T., Huang, T.-C.	Journal of Agricultural and Food Chemistry	2015
PubMed	Blockade of VLA4 sensitizes leukemic and myeloma tumor cells to CD3 redirection in the bone marrow microenvironment	Nair-Gupta P, Rudnick SI, Luistro L, Smith M, McDaid R, Li Y, Pillarisetti K, Joseph J, Heidrich B, Packman K, Attar R, Gaudet F.	Blood Cancer J	2020	10.1038/s41408-020-0331-4
	Blockade of VLA4 sensitizes leukemic and myeloma tumor cells to CD3 redirection in the bone marrow microenvironment	Nair-Gupta, P., Rudnick, S.I., Luistro, L., Smith, M., McDaid, R., Li, Y., Pillarisetti, K., Joseph, J., Heidrich, B., Packman, K., Attar, R., Gaudet, F.	Blood Cancer Journal	2020
PubMed	Blocking protein geranylgeranylation is essential for lovastatin-induced apoptosis of human acute myeloid leukemia cells	Xia Z, Tan MM, Wong WW, Dimitroulakos J, Minden MD, Penn LZ.	Leukemia	2001	10.1038/sj.leu.2402196
	Blocking protein geranylgeranylation is essential for lovastatin-induced apoptosis of human acute myeloid leukemia cells	Xia, Z., Tan, M.M., Wei-Lynn Wong, W., Dimitroulakos, J., Minden, M.D., Penn, L.Z.	Leukemia	2001
	Blocking the escape of leukemic cells from killing of T cell by combining anti-Fas ribozyme and CD80-IgG fusion protein	Liu, L.-B., Li, W.-M., He, W., Zhang, M., Xiao, J., Zhong, Z.-D., Li, L., Zou, P.	National Medical Journal of China	2005
PubMed	Blocking the Raf/MEK/ERK pathway sensitizes acute myelogenous leukemia cells to lovastatin-induced apoptosis	Wu J, Wong WW, Khosravi F, Minden MD, Penn LZ.	Cancer Res	2004	10.1158/0008-5472.CAN-04-0866
	Blocking the Raf/MEK/ERK pathway sensitizes acute myelogenous leukemia cells to lovastatin-induced apoptosis	Wu, J., Wong, W.W.-L., Khosravi, F., Minden, M.D., Penn, L.Z.	Cancer Research	2004
Ovid MEDLINE(R)	Blocking the Raf/MEK/ERK pathway sensitizes acute myelogenous leukemia cells to lovastatin-induced apoptosis.	Wu, Jianghong	Cancer research	2004
	Blood feuds	Mukherjee, S.	Blood	2015
	Blood type change identifies late dominance reversal of chimerism after double umbilical cord blood transplantation with review of the literature	Ho AP, Ho BE, Berg MP, Gutman JA, Draper NL.	Transfusion	2021	10.1111/trf.16297
	BMI1 inhibitors down-regulate NOTCH signaling and suppress proliferation of acute leukemia cells	Ohtaka, M., Itoh, M., Tohda, S.	Anticancer Research	2017
PubMed	Bone marrow failure syndromes in children	Alter BP.	Pediatr Clin North Am	2002	10.1016/s0031-3955(02)00031-7
	Bone marrow failure syndromes in children	Alter, B.P.	Pediatric Clinics of North America	2002
	Bone marrow fibroblast exposure to the inflammatory cytokines tumor necrosis factor-α and interferon-α increases adhesion of acute myeloid leukemia cells and alters the adhesive mechanism	Bendall, L.J., Kortlepel, K., Gottlieb, D.J.	Experimental Hematology	1997
PubMed	Bone marrow mesenchymal stromal cells from acute myelogenous leukemia patients demonstrate adipogenic differentiation propensity with implications for leukemia cell support	Azadniv M, Myers JR, McMurray HR, Guo N, Rock P, Coppage ML, Ashton J, Becker MW, Calvi LM, Liesveld JL.	Leukemia	2020	10.1038/s41375-019-0568-8
	Bone marrow mesenchymal stromal cells from acute myelogenous leukemia patients demonstrate adipogenic differentiation propensity with implications for leukemia cell support	Azadniv, M., Myers, J.R., McMurray, H.R., Guo, N., Rock, P., Coppage, M.L., Ashton, J., Becker, M.W., Calvi, L.M., Liesveld, J.L.	Leukemia	2020
	Bone marrow microenvironment: The guardian of leukemia stem cells	Houshmand, M., Blanco, T.M., Circosta, P., Yazdi, N., Kazemi, A., Saglio, G., Zarif, M.N.	World Journal of Stem Cells	2019
	Bone marrow monocytes and derived dendritic cells from myelodysplastic patients have functional abnormalities associated with defective response to bacterial infection	Bento, L.C., Bacal, N.S., Rocha, F.A., Severino, P., Marti, L.C.	Journal of Immunology	2020
	Bone marrow niche-mediated survival of leukemia stem cells in acute myeloid leukemia: Yin and Yang	Zhou, H.-S., Carter, B.Z., Andreeff, M.	Cancer Biology and Medicine	2016
	Bone marrow stromal cells from MDS and AML patients show increased adipogenic potential with reduced Delta-like-1 expression	Weickert, M.-T., Hecker, J.S., Buck, M.C., Schreck, C., Rivière, J., Schiemann, M., Schallmoser, K., Bassermann, F., Strunk, D., Oostendorp, R.A.J., Götze, K.S.	Scientific Reports	2021
PubMed	Bone marrow stromal cells induce an ALDH+ stem cell-like phenotype and enhance therapy resistance in AML through a TGF-β-p38-ALDH2 pathway	Yuan B, El Dana F, Ly S, Yan Y, Ruvolo V, Shpall EJ, Konopleva M, Andreeff M, Battula VL.	PLoS One	2020	10.1371/journal.pone.0242809
	Bone marrow stromal cells induce an ALDH+ stem cell-like phenotype and enhance therapy resistance in AML through a TGF-β-p38-ALDH2 pathway	Yuan, B., Dana, F.E., Ly, S., Yan, Y., Ruvolo, V., Shpall, E.J., Konopleva, M., Andreeff, M., Battula, V.L.	PLoS ONE	2020
PubMed	Bone marrow stromal cells protect acute myeloid leukemia cells from anti-CD44 therapy partly through regulating PI3K/Akt-p27(Kip1) axis	Chen P, Huang H, Wu J, Lu R, Wu Y, Jiang X, Yuan Q, Chen Y.	Mol Carcinog	2015	10.1002/mc.22239
	Bone marrow stromal cells protect acute myeloid leukemia cells from anti-CD44 therapy partly through regulating PI3K/Akt-p27Kip1 axis	Chen, P., Huang, H., Wu, J., Lu, R., Wu, Y., Jiang, X., Yuan, Q., Chen, Y.	Molecular Carcinogenesis	2015
	Bone marrow stromal-cell line hs-5 affects apoptosis of acute myeloid leukemia cells hl-60 through gli1 activation	Guan, D., Qing, W., Ma, C., Zhang, Z., Wei, H., Wu, G.	Biomedical Research (India)	2018
PubMed	Borax Pentahydrate and Disodium Pentaborate Decahydrate Are Candidates as Anti-leukemic Drug Components by Inducing Apoptosis and Changing Bax/Bcl-2 Ratio in HL-60 Cell Line	Erkmen T, Serdar BS, Ateş H, Korkmaz M, Koçtürk S.	Biol Trace Elem Res	2021	10.1007/s12011-021-02802-2
	Borax Pentahydrate and Disodium Pentaborate Decahydrate Are Candidates as Anti-leukemic Drug Components by Inducing Apoptosis and Changing Bax/Bcl-2 Ratio in HL-60 Cell Line	Erkmen, T., Serdar, B.S., Ateş, H., Korkmaz, M., Koçtürk, S.	Biological Trace Element Research	2021
PubMed	Bortezomib enhances cytotoxicity of ex vivo-expanded gamma delta T cells against acute myeloid leukemia and T-cell acute lymphoblastic leukemia	Story JY, Zoine JT, Burnham RE, Hamilton JAG, Spencer HT, Doering CB, Raikar SS.	Cytotherapy	2021	10.1016/j.jcyt.2020.09.010
	Bortezomib for the Treatment of Hematologic Malignancies: 15 Years Later	Robak, P., Robak, T.	Drugs in R and D	2019
PubMed	Bortezomib induces DNA hypomethylation and silenced gene transcription by interfering with Sp1/NF-kappaB-dependent DNA methyltransferase activity in acute myeloid leukemia	Liu S, Liu Z, Xie Z, Pang J, Yu J, Lehmann E, Huynh L, Vukosavljevic T, Takeki M, Klisovic RB, Baiocchi RA, Blum W, Porcu P, Garzon R, Byrd JC, Perrotti D, Caligiuri MA, Chan KK, Wu LC, Marcucci G.	Blood	2008	10.1182/blood-2007-08-110171
	Bortezomib induces DNA hypomethylation and silenced gene transcription by interfering with Sp1/NF-κB-dependent DNA methyltransferase activity in acute myeloid leukemia	Liu, S., Liu, Z., Xie, Z., Pang, J., Yu, J., Lehmann, E., Huynh, L., Vukosavljevic, T., Takeki, M., Klisovic, R.B., Baiocchi, R.A., Blum, W., Porcu, P., Garzon, R., Byrd, J.C., Perrotti, D., Caligiuri, M.A., Chan, K.K., Wu, L.-C., Marcucci, G.	Blood	2008
	Bortezomib interacts synergistically with belinostat in human acute myeloid leukaemia and acute lymphoblastic leukaemia cells in association with perturbations in NF-κB and Bim	Dai, Y., Chen, S., Wang, L., Pei, X.-Y., Kramer, L.B., Dent, P., Grant, S.	British Journal of Haematology	2011
	Bortezomib treatment causes remission in a Ph+ALL patient and reveals FoxO as a theranostic marker	Dewar, R., Chen, S.-T., Yeckes-Rodin, H., Miller, K., Khosravi-Far, R.	Cancer Biology and Therapy	2011
PubMed	BP1, a new homeobox gene, is frequently expressed in acute leukemias	Haga SB, Fu S, Karp JE, Ross DD, Williams DM, Hankins WD, Behm F, Ruscetti FW, Chang M, Smith BD, Becton D, Raimondi SC, Berg PE.	Leukemia	2000	10.1038/sj.leu.2401912
	BP1, a new homeobox gene, is frequently expressed in acute leukemias	Haga, S.B., Fu, S., Karp, J.E., Ross, D.D., Williams, D.M., Hankins, W.D., Behm, F., Ruscetti, F.W., Chang, M., Smith, B.D., Becton, D., Raimondi, S.C., Berg, P.E.	Leukemia	2000
PubMed	BPR1J373, an Oral Multiple Tyrosine Kinase Inhibitor, Targets c-KIT for the Treatment of c-KIT-Driven Myeloid Leukemia	Chen LT, Chen CT, Jiaang WT, Chen TY, Butterfield JH, Shih NY, Hsu JT, Lin HY, Lin SF, Tsai HJ.	Mol Cancer Ther	2016	10.1158/1535-7163.MCT-15-1006
	BPR1J373, an oral multiple tyrosine kinase inhibitor, targets c-KIT for the treatment of c-KIT-driven myeloid leukemia	Chen, L.-T., Chen, C.-T., Jiaang, W.-T., Chen, T.-Y., Butterfield, J.H., Shih, N.-Y., Hsu, J.T.-A., Lin, H.-Y., Lin, S.-F., Tsai, H.-J.	Molecular Cancer Therapeutics	2016
PubMed	BRAF kinase domain mutations are present in a subset of chronic myelomonocytic leukemia with wild-type RAS	Zhang L, Singh RR, Patel KP, Stingo F, Routbort M, You MJ, Miranda RN, Garcia-Manero G, Kantarjian HM, Medeiros LJ, Luthra R, Khoury JD.	Am J Hematol	2014	10.1002/ajh.23652
	BRAF kinase domain mutations are present in a subset of chronic myelomonocytic leukemia with wild-type RAS	Zhang, L., Singh, R.R., Patel, K.P., Stingo, F., Routbort, M., You, M.J., Miranda, R.N., Garcia-Manero, G., Kantarjian, H.M., Medeiros, L.J., Luthra, R., Khoury, J.D.	American Journal of Hematology	2014
PubMed	BRCA1-IRIS promotes human tumor progression through PTEN blockade and HIF-1α activation	Li AG, Murphy EC, Culhane AC, Powell E, Wang H, Bronson RT, Von T, Giobbie-Hurder A, Gelman RS, Briggs KJ, Piwnica-Worms H, Zhao JJ, Kung AL, Kaelin WG Jr, Livingston DM.	Proc Natl Acad Sci U S A	2018	10.1073/pnas.1807112115
	BRCA1-IRIS promotes human tumor progression through PTEN blockade and HIF-1α activation	Li, A.G., Murphy, E.C., Culhane, A.C., Powell, E., Wang, H., Bronson, R.T., Von, T., Giobbie-Hurder, A., Gelman, R.S., Briggs, K.J., Piwnica-Worms, H., Zhao, J.J., Kung, A.L., Kaelin, W.G., Livingston, D.M.	Proceedings of the National Academy of Sciences of the United States of America	2018
PubMed	BRD4 Inhibition Enhances Azacitidine Efficacy in Acute Myeloid Leukemia and Myelodysplastic Syndromes	Pericole FV, Lazarini M, de Paiva LB, Duarte ADSS, Vieira Ferro KP, Niemann FS, Roversi FM, Olalla Saad ST.	Front Oncol	2019	10.3389/fonc.2019.00016
	BRD4 inhibition enhances azacitidine efficacy in acute myeloid leukemia and myelodysplastic syndromes	Pericole, F.V., Lazarini, M., De Paiva, L.B., Da Silva Santos Duarte, A., Ferro, K.P.V., Niemann, F.S., Roversi, F.M., Saad, S.T.O.	Frontiers in Oncology	2019
PubMed	BRD9 binds cell type-specific chromatin regions regulating leukemic cell survival via STAT5 inhibition	Del Gaudio N, Di Costanzo A, Liu NQ, Conte L, Migliaccio A, Vermeulen M, Martens JHA, Stunnenberg HG, Nebbioso A, Altucci L.	Cell Death Dis	2019	10.1038/s41419-019-1570-9
	BRD9 binds cell type-specific chromatin regions regulating leukemic cell survival via STAT5 inhibition	Del Gaudio, N., Di Costanzo, A., Liu, N.Q., Conte, L., Migliaccio, A., Vermeulen, M., Martens, J.H.A., Stunnenberg, H.G., Nebbioso, A., Altucci, L.	Cell Death and Disease	2019
PubMed	Bromelain with peroxidase from pineapple are more potent to target leukemia growth inhibition - A comparison with only bromelain	Debnath R, Chatterjee N, Das S, Mishra S, Bose D, Banerjee S, Das S, Saha KD, Ghosh D, Maiti D.	Toxicol In Vitro	2019	10.1016/j.tiv.2018.11.004
	Bromelain with peroxidase from pineapple are more potent to target leukemia growth inhibition - A comparison with only bromelain	Debnath, R., Chatterjee, N., Das, S., Mishra, S., Bose, D., Banerjee, S., Das, S., Saha, K.D., Ghosh, D., Maiti, D.	Toxicology in Vitro	2019
	Bromodomain and extra-terminal (BET) inhibitors in treating myeloid neoplasms	Chen, N.C., Borthakur, G., Pemmaraju, N.	Leukemia and Lymphoma	2021
Embase	Bromodomain inhibition targets acute myeloid leukemia cells under hypoxia and alters the regulation of KEAP1/NRF2 pathway at transcriptional, translational and post-translational level.	Simonetti G.		2018
	Bromodomain protein BRD4 is an epigenetic activator of B7-H6 expression in acute myeloid leukemia	Baragaño Raneros A, Rodriguez RM, Bernardo Flórez A, Palomo P, Colado E, Minguela A, Suárez Álvarez B, López-Larrea C.	Oncoimmunology	2021	10.1080/2162402X.2021.1897294
PubMed	Bromodomain-containing protein 9 promotes the growth and metastasis of human hepatocellular carcinoma by activating the TUFT1/AKT pathway	Dou C, Sun L, Wang L, Cheng J, Wu W, Zhang C, Xu Q, Tu K, Liu J.	Cell Death Dis	2020	10.1038/s41419-020-02943-7
	Bromodomain-containing protein 9 promotes the growth and metastasis of human hepatocellular carcinoma by activating the TUFT1/AKT pathway	Dou, C., Sun, L., Wang, L., Cheng, J., Wu, W., Zhang, C., Xu, Q., Tu, K., Liu, J.	Cell Death and Disease	2020
PubMed	Bromodomain-PHD finger protein 1 is critical for leukemogenesis associated with MOZ-TIF2 fusion	Shima H, Yamagata K, Aikawa Y, Shino M, Koseki H, Shimada H, Kitabayashi I.	Int J Hematol	2014	10.1007/s12185-013-1466-x
	Bromodomain-PHD finger protein 1 is critical for leukemogenesis associated with MOZ-TIF2 fusion	Shima, H., Yamagata, K., Aikawa, Y., Shino, M., Koseki, H., Shimada, H., Kitabayashi, I.	International Journal of Hematology	2014
	Brusatol-mediated induction of leukemic cell differentiation and G1 arrest is associated with down-regulation of c-myc	Mata-Greenwood, E., Cuendet, M., Sher, D., Gustin, D., Stock, W., Pezzuto, J.M.	Leukemia	2002
	Budget Impact Analysis of Gemtuzumab Ozogamicin for the Treatment of CD33-Positive Acute Myeloid Leukemia	Mamolo C, Welch V, Walter RB, Cappelleri JC, Brockbank J, Cawson M, Knight C, Wilson M.	Pharmacoeconomics	2021	10.1007/s40273-020-00976-6
	Busulfan and metronidazole: An often forgotten but significant drug interaction	Gulbis, A.M., Culotta, K.S., Jones, R.B., Andersson, B.S.	Annals of Pharmacotherapy	2011
	C-Abl and Parkinson's Disease: Mechanisms and Therapeutic Potential	Brahmachari, S., Karuppagounder, S.S., Ge, P., Lee, S., Dawson, V.L., Dawson, T.M., Ko, H.S.	Journal of Parkinson's Disease	2017
PubMed	c-Cbl and Cbl-b ligases mediate 17-allylaminodemethoxygeldanamycin-induced degradation of autophosphorylated Flt3 kinase with internal tandem duplication through the ubiquitin proteasome pathway	Oshikawa G, Nagao T, Wu N, Kurosu T, Miura O.	J Biol Chem	2011	10.1074/jbc.M111.232348
	c-Cbl and Cbl-b ligases mediate 17-allylaminodemethoxygeldanamycin-induced degradation of autophosphorylated Flt3 kinase with internal tandem duplication through the ubiquitin proteasome pathway	Oshikawa, G., Nagao, T., Wu, N., Kurosu, T., Miura, O.	Journal of Biological Chemistry	2011
PubMed	c-Jun N-terminal kinase activation failure is a new mechanism of anthracycline resistance in acute myeloid leukemia	Lagadinou ED, Ziros PG, Tsopra OA, Dimas K, Kokkinou D, Thanopoulou E, Karakantza M, Pantazis P, Spyridonidis A, Zoumbos NC.	Leukemia	2008	10.1038/leu.2008.192
	c-Jun N-terminal kinase activation failure is a new mechanism of anthracycline resistance in acute myeloid leukemia	Lagadinou, E.D., Ziros, P.G., Tsopra, O.A., Dimas, K., Kokkinou, D., Thanopoulou, E., Karakantza, M., Pantazis, P., Spyridonidis, A., Zoumbos, N.C.	Leukemia	2008
PubMed	C-kit expression in pediatric solid tumors: a comparative immunohistochemical study	Smithey BE, Pappo AS, Hill DA.	Am J Surg Pathol	2002	10.1097/00000478-200204000-00011
	c-kit expression in pediatric solid tumors: A comparative immunohistochemical study	Smithey, B.E., Pappo, A.S., Hill, D.A.	American Journal of Surgical Pathology	2002
PubMed	c-Kit receptor (CD117) expression on myeloblasts and white blood cell counts in acute myeloid leukemia	Woźniak J, Kopeć-Szlezak J.	Cytometry B Clin Cytom	2004	10.1002/cyto.b.10068
	C-Kit Receptor (CD117) Expression on Myeloblasts and White Blood Cell Counts in Acute Myeloid Leukemia	Woźniak, J., Kopeć-Szlȩzak, J.	Cytometry Part B - Clinical Cytometry	2004
PubMed	C-KIT signaling in cancer treatment	Stankov K, Popovic S, Mikov M.	Curr Pharm Des	2014	10.2174/13816128113199990593
	C-KIT signaling in cancer treatment	Stankov, K., Popovic, S., Mikov, M.	Current Pharmaceutical Design	2014
	c-Myb and its target Bmi1 are required for p190BCR/ABL leukemogenesis in mouse and human cells	Waldron, T., De Dominici, M., Soliera, A.R., Audia, A., Iacobucci, I., Lonetti, A., Martinelli, G., Zhang, Y., Martinez, R., Hyslop, T., Bender, T.P., Calabretta, B.	Leukemia	2012
PubMed	C-Myc negatively controls the tumor suppressor PTEN by upregulating miR-26a in glioblastoma multiforme cells	Guo P, Nie Q, Lan J, Ge J, Qiu Y, Mao Q.	Biochem Biophys Res Commun	2013	10.1016/j.bbrc.2013.10.034
PubMed	c-Myc rapidly induces acute myeloid leukemia in mice without evidence of lymphoma-associated antiapoptotic mutations	Luo H, Li Q, O'Neal J, Kreisel F, Le Beau MM, Tomasson MH.	Blood	2005	10.1182/blood-2005-02-0734
	c-Myc rapidly induces acute myeloid leukemia in mice without evidence of lymphoma-associated antiapoptotic mutations	Luo, H., Li, Q., O'Neal, J., Kreisel, F., Le Beau, M.M., Tomasson, M.H.	Blood	2005
PubMed	c-sis but not c-fos gene expression is lineage specific in human myeloid cells	Sariban E, Mitchell T, Rambaldi A, Kufe DW.	Blood	1988
	C-sis but not c-fos gene expression is lineage specific in human myeloid cells	Sariban, E., Mitchell, T., Rambaldi, A., Kufe, D.W.	Blood	1988
PubMed	c-Src activation through a TrkA and c-Src interaction is essential for cell proliferation and hematological malignancies	Kim MS, Kim GM, Choi YJ, Kim HJ, Kim YJ, Jin W.	Biochem Biophys Res Commun	2013	10.1016/j.bbrc.2013.10.082
	C-Src activation through a TrkA and c-Src interaction is essential for cell proliferation and hematological malignancies	Kim, M.S., Kim, G.M., Choi, Y.-J., Kim, H.J., Kim, Y.-J., Jin, W.	Biochemical and Biophysical Research Communications	2013
PubMed	C-Type Lectin-Like Molecule-1 as a Biomarker for Diagnosis and Prognosis in Acute Myeloid Leukemia: A Preliminary Study	Wang J, Wang W, Chen H, Li W, Huang T, Zhang W, Ling W, Lai P, Wang Y, Geng S, Li M, Du X, Weng J.	Biomed Res Int	2021	10.1155/2021/6643948
PubMed	C. elegans DAF-16/FOXO interacts with TGF-ß/BMP signaling to induce germline tumor formation via mTORC1 activation	Qi W, Yan Y, Pfeifer D, Donner V Gromoff E, Wang Y, Maier W, Baumeister R.	PLoS Genet	2017	10.1371/journal.pgen.1006801
	C. elegans DAF-16/FOXO interacts with TGF-ß/BMP signaling to induce germline tumor formation via mTORC1 activation	Qi, W., Yan, Y., Pfeifer, D., Donner v. Gromoff, E., Wang, Y., Maier, W., Baumeister, R.	PLoS Genetics	2017
	c.9253-6T &gt; c REV3L: A novel marker of poor prognosis in Myelodysplastic syndrome	Oliveira, R.T.G.D., França, I.G.F., Junior, H.L.R., Riello, G.B.C., Borges, D.D.P., Cavalcante, G.M., Magalhães, S.M.M., Pinheiro, R.F.	Hematology, Transfusion and Cell Therapy	2020
PubMed	C/EBPalpha or C/EBPalpha oncoproteins regulate the intrinsic and extrinsic apoptotic pathways by direct interaction with NF-kappaB p50 bound to the bcl-2 and FLIP gene promoters	Paz-Priel I, Ghosal AK, Kowalski J, Friedman AD.	Leukemia	2009	10.1038/leu.2008.297
	C/EBPα dysregulation in AML and ALL	Paz-Priel, I., Friedman, A.D.	Critical Reviews in Oncogenesis	2011
	C/EBPα in normal and malignant myelopoiesis	Friedman, A.D.	International Journal of Hematology	2015
PubMed	C/EBPα is indispensable for PML/RARα-mediated suppression of long non-coding RNA NEAT1 in acute promyelocytic leukemia cells	Tang D, Hu P, Zhu D, Luo Y, Chen M, Zhang G, Wang Y.	Aging (Albany NY)	2021	10.18632/aging.203000
	C/EBPα is indispensable for PML/RARα-mediated suppression of long non-coding RNA NEAT1 in acute promyelocytic leukemia cells	Tang, D., Hu, P., Zhu, D., Luo, Y., Chen, M., Zhang, G., Wang, Y.	Aging	2021
	C/EBPα or C/EBPα oncoproteins regulate the intrinsic and extrinsic apoptotic pathways by direct interaction with NF-κB p50 bound to the bcl-2 and FLIP gene promoters	Paz-Priel, I., Ghosal, A.K., Kowalski, J., Friedman, A.D.	Leukemia	2009
	C/EBPα overrides epigenetic reprogramming by oncogenic transcription factors in acute myeloid leukemia	Loke, J., Chin, P.S., Keane, P., Pickin, A., Assi, S.A., Ptasinska, A., Imperato, M.R., Cockerill, P.N., Bonifer, C.	Blood Advances	2018
	Cabozantinib is well tolerated in acute myeloid leukemia and effectively inhibits the resistance-conferring FLT3/tyrosine kinase domain/F691 mutation	Fathi, A.T., Blonquist, T.M., Hernandez, D., Amrein, P.C., Ballen, K.K., McMasters, M., Avigan, D.E., Joyce, R., Logan, E.K., Hobbs, G., Brunner, A.M., Joseph, C., Perry, A.M., Burke, M., Behnan, T., Foster, J., Bergeron, M.K., Moran, J.A., Ramos, A.Y., Som, T.T., Rae, J., Fishman, K.M., McGregor, K.L., Connolly, C., Neuberg, D.S., Levis, M.J.	Cancer	2018
	Cabozantinib promotes erythroid differentiation in K562 erythroleukemia cells through global changes in gene expression and JNK activation	Fu, Y.-H., Ou, D.-L., Yang, Y.-R., Su, K.-W., Chen, C.-Y., Tien, H.-F., Lai, Z.-S., Shen, C.-K.J., Chien, H.-F., Lin, L.-I.	Cancer Gene Therapy	2021
	Cadherins, Selectins, and Integrins in CAM-DR in Leukemia	Kim, H.N., Ruan, Y., Ogana, H., Kim, Y.-M.	Frontiers in Oncology	2020
PubMed	Caffeine affects the biological responses of human hematopoietic cells of myeloid lineage via downregulation of the mTOR pathway and xanthine oxidase activity	Gibbs BF, Gonçalves Silva I, Prokhorov A, Abooali M, Yasinska IM, Casely-Hayford MA, Berger SM, Fasler-Kan E, Sumbayev VV.	Oncotarget	2015	10.18632/oncotarget.5212
	Caffeine affects the biological responses of human hematopoietic cells of myeloid lineage via downregulation of the mTOR pathway and xanthine oxidase activity	Gibbs, B.F., Silva, I.G., Prokhorov, A., Abooali, M., Yasinska, I.M., Casely-Hayford, M.A., Berger, S.M., Fasler-Kan, E., Sumbayev, V.V.	Oncotarget	2015
PubMed	Calcium ionophore: a single reagent for the differentiation of primary human acute myelogenous leukaemia cells towards dendritic cells	Waclavicek M, Berer A, Oehler L, Stöckl J, Schloegl E, Majdic O, Knapp W.	Br J Haematol	2001	10.1046/j.1365-2141.2001.02970.x
	Calcium ionophore: A single reagent for the differentiation of primary human acute myelogenous leukaemia cells towards dendritic cells	Waclavicek, M., Berer, A., Oehler, L., Stöckl, J., Schloegl, E., Majdic, O., Knapp, W.	British Journal of Haematology	2001
	CALM-AF10+ T-ALL expression profiles are characterized by overexpression of HOXA and BMI1 oncogenes	Dik, W.A., Brahim, W., Braun, C., Asnafi, V., Dastugue, N., Bernard, O.A., van Dongen, J.J.M., Langerak, A.W., Macintyre, E.A., Delabesse, E.	Leukemia	2005
PubMed	Camel Whey Protein Disrupts the Cross-Talk Between PI3K and BCL-2 Signals and Mediates Apoptosis in Primary Acute Myeloid Leukemia Cells	Badr G, Zahran AM, Omar HM, Barsoum MA, Mahmoud MH.	Nutr Cancer	2019	10.1080/01635581.2019.1595054
	Camel Whey Protein Disrupts the Cross-Talk Between PI3K and BCL-2 Signals and Mediates Apoptosis in Primary Acute Myeloid Leukemia Cells	Badr, G., Zahran, A.M., Omar, H.M., Barsoum, M.A., Mahmoud, M.H.	Nutrition and Cancer	2019
Ovid MEDLINE(R)	CaMKIIgamma regulates the viability and self-renewal of acute myeloid leukaemia stem-like cells by the Alox5/NF-kappaB pathway.	Cheng, Jiang-Hua	International journal of laboratory hematology	2020	https://dx.doi.org/10.1111/ijlh.13440
Embase	CaMKIIgamma regulates the viability and self-renewal of acute myeloid leukaemia stem-like cells by the Alox5/NF-kappaB pathway.	Cheng J.-H.		2020	http://dx.doi.org/10.1111/ijlh.13440
PubMed	CaMKIIγ regulates the viability and self-renewal of acute myeloid leukaemia stem-like cells by the Alox5/NF-κB pathway	Cheng JH, Zhang WJ, Zhu JF, Cui D, Song KD, Qiang P, Mei CZ, Nie ZC, Ding BS, Han Z, Ding ZE, Zheng WW.	Int J Lab Hematol	2020	10.1111/ijlh.13440
	CaMKIIγ regulates the viability and self-renewal of acute myeloid leukaemia stem-like cells by the Alox5/NF-κB pathway	Cheng, J.-H., Zhang, W.-J., Zhu, J.-F., Cui, D., Song, K.-D., Qiang, P., Mei, C.-Z., Nie, Z.-C., Ding, B.-S., Han, Z., Ding, Z.-E., Zheng, W.-W.	International Journal of Laboratory Hematology	2020
PubMed	Camptothecin and khat (Catha edulis Forsk.) induced distinct cell death phenotypes involving modulation of c-FLIPL, Mcl-1, procaspase-8 and mitochondrial function in acute myeloid leukemia cell lines	Bredholt T, Dimba EA, Hagland HR, Wergeland L, Skavland J, Fossan KO, Tronstad KJ, Johannessen AC, Vintermyr OK, Gjertsen BT.	Mol Cancer	2009	10.1186/1476-4598-8-101
	Camptothecin and khat (Catha edulis Forsk.) induced distinct cell death phenotypes involving modulation of c-FLIPL, Mcl-1, procaspase-8 and mitochondrial function in acute myeloid leukemia cell lines	Bredholt, T., Dimba, E.A.O., Hagland, H.R., Wergeland, L., Skavland, J., Fossan, K.O., Tronstad, K.J., Johannessen, A.C., Vintermyr, O.K., Gjertsen, B.T.	Molecular Cancer	2009
	Can systems biology approach help in finding more effective treatment for acute myeloid leukemia?	Vaidya, A.	Systems and Synthetic Biology	2014
	Can we selectively target AML stem cells?	Jordan, C.T.	Best Practice and Research: Clinical Haematology	2019
	Cancer in Fanconi anemia, 1927-2001	Alter, B.P.	Cancer	2003
	Cancer in Noonan, Costello, cardiofaciocutaneous and LEOPARD syndromes	Kratz, C.P., Rapisuwon, S., Reed, H., Hasle, H., Rosenberg, P.S.	American Journal of Medical Genetics, Part C: Seminars in Medical Genetics	2011
	Cancer spectrum and frequency among children with Noonan, Costello, and cardio-facio-cutaneous syndromes	Kratz, C.P., Franke, L., Peters, H., Kohlschmidt, N., Kazmierczak, B., Finckh, U., Bier, A., Eichhorn, B., Blank, C., Kraus, C., Kohlhase, J., Pauli, S., Wildhardt, G., Kutsche, K., Auber, B., Christmann, A., Bachmann, N., Mitter, D., Cremer, F.W., Mayer, K., Daumer-Haas, C., Nevinny-Stickel-Hinzpeter, C., Oeffner, F., Schlüter, G., Gencik, M., Überlacker, B., Lissewski, C., Schanze, I., Greene, …	British Journal of Cancer	2015
PubMed	Cancer stem cells and cancer therapy	Soltanian S, Matin MM.	Tumour Biol	2011	10.1007/s13277-011-0155-8
	Cancer stem cells and cancer therapy	Soltanian, S., Matin, M.M.	Tumor Biology	2011
	Cancer stem cells in head and neck cancer	Allegra, E., Trapasso, S.	OncoTargets and Therapy	2012
	Cancer Stem Cells—Origins and Biomarkers: Perspectives for Targeted Personalized Therapies	Walcher, L., Kistenmacher, A.-K., Suo, H., Kitte, R., Dluczek, S., Strauß, A., Blaudszun, A.-R., Yevsa, T., Fricke, S., Kossatz-Boehlert, U.	Frontiers in Immunology	2020
	Cancer stem cells: A review	Spillane, J.B., Henderson, M.A.	ANZ Journal of Surgery	2007
Cochrane	Cancer vaccines and immunomodulatory therapy	Avigan, DE		2015
PubMed	Cancer-related genes and ALS	Yamamoto I, Azuma Y, Yamaguchi M.	Front Biosci (Landmark Ed)	2019
	Cancer-related genes and ALS	Yamamoto, I., Azuma, Y., Yamaguchi, M.	Frontiers in Bioscience - Landmark	2019
PubMed	Canonical WNT Signaling Pathway is Altered in Mesenchymal Stromal Cells From Acute Myeloid Leukemia Patients And Is Implicated in BMP4 Down-Regulation	Azevedo PL, Oliveira NCA, Corrêa S, Castelo-Branco MTL, Abdelhay E, Binato R.	Transl Oncol	2019	10.1016/j.tranon.2019.01.003
	Canonical WNT Signaling Pathway is Altered in Mesenchymal Stromal Cells From Acute Myeloid Leukemia Patients And Is Implicated in BMP4 Down-Regulation	Azevedo, P.L., Oliveira, N.C.A., Corrêa, S., Castelo-Branco, M.T.L., Abdelhay, E., Binato, R.	Translational Oncology	2019
Ovid MEDLINE(R)	Canonical WNT Signaling Pathway is Altered in Mesenchymal Stromal Cells From Acute Myeloid Leukemia Patients And Is Implicated in BMP4 Down-Regulation.	Azevedo, Pedro L	Translational oncology	2019	https://dx.doi.org/10.1016/j.tranon.2019.01.003
Embase	Canonical WNT Signaling Pathway is Altered in Mesenchymal Stromal Cells From Acute Myeloid Leukemia Patients And Is Implicated in BMP4 Down-Regulation.	Azevedo P.L.		2019	http://dx.doi.org/10.1016/j.tranon.2019.01.003
PubMed	Cantharidic acid induces apoptosis of human leukemic HL-60 cells via c-Jun N-terminal kinase-regulated caspase-8/-9/-3 activation pathway	Wang SC, Chow JM, Chien MH, Lin CW, Chen HY, Hsiao PC, Yang SF.	Environ Toxicol	2018	10.1002/tox.22537
	Cantharidic acid induces apoptosis of human leukemic HL-60 cells via c-Jun N-terminal kinase-regulated caspase-8/-9/-3 activation pathway	Wang, S.-C., Chow, J.-M., Chien, M.-H., Lin, C.-W., Chen, H.-Y., Hsiao, P.-C., Yang, S.-F.	Environmental Toxicology	2018
PubMed	Cantharidin Induces Apoptosis and Promotes Differentiation of AML Cells Through Nuclear Receptor Nur77-Mediated Signaling Pathway	Yu Z, Li L, Wang C, He H, Liu G, Ma H, Pang L, Jiang M, Lu Q, Li P, Qi H.	Front Pharmacol	2020	10.3389/fphar.2020.01321
	Cantharidin Induces Apoptosis and Promotes Differentiation of AML Cells Through Nuclear Receptor Nur77-Mediated Signaling Pathway	Yu, Z., Li, L., Wang, C., He, H., Liu, G., Ma, H., Pang, L., Jiang, M., Lu, Q., Li, P., Qi, H.	Frontiers in Pharmacology	2020
PubMed	Capillary nano-immunoassay for Akt 1/2/3 and 4EBP1 phosphorylation in acute myeloid leukemia	Sabnis H, Bradley HL, Bunting ST, Cooper TM, Bunting KD.	J Transl Med	2014	10.1186/1479-5876-12-166
	Capillary nano-immunoassay for Akt 1/2/3 and 4EBP1 phosphorylation in acute myeloid leukemia	Sabnis, H., Bradley, H.L., Bunting, S.T., Cooper, T.M., Bunting, K.D.	Journal of Translational Medicine	2014
PubMed	CAR T cells redirected to cell surface GRP78 display robust anti-acute myeloid leukemia activity and do not target hematopoietic progenitor cells	Hebbar N, Epperly R, Vaidya A, Thanekar U, Moore SE, Umeda M, Ma J, Patil SL, Langfitt D, Huang S, Cheng C, Klco JM, Gottschalk S, Velasquez MP.	Nat Commun	2022	10.1038/s41467-022-28243-6
	CAR T cells targeting CD13 controllably induce eradication of acute myeloid leukemia with a single domain antibody switch	He X, Feng Z, Ma J, Zhang X, Ling S, Cao Y, Xing B, Wu Y, Wang L, Katona BW, June CH, Hua X.	Leukemia	2021	10.1038/s41375-021-01208-2
PubMed	CAR T-Cell Therapy in Hematologic Malignancies: Clinical Role, Toxicity, and Unanswered Questions	Gill S, Brudno JN.	Am Soc Clin Oncol Educ Book	2021	10.1200/EDBK_320085
PubMed	CAR T-cell Therapy in Hematological Malignancies	Haslauer, T., Greil, R., Zaborsky, N., Geisberger, R.	Int J Mol Sci	2021	10.3390/ijms22168996
PubMed	CAR-T cell therapy for acute myeloid leukemia: preclinical rationale, current clinical progress and barriers to success	Florenza, S., Turtle, C. J.	BioDrugs	2021	10.1007/s40259-021-00477-8
PubMed	CAR-T cells targeting a nucleophosmin neoepitope exhibit potent specific activity in mouse models of acute myeloid leukaemia	Xie G, Ivica NA, Jia B, Li Y, Dong H, Liang Y, Brown D, Romee R, Chen J.	Nat Biomed Eng	2021	10.1038/s41551-020-00625-5
	CAR-T treatment of acute leukemia in adults | Traitement par CAR-T des leucémies aiguës de l'adulte	Rahal, I., Cabannes-Hamy, A., Boissel, N.	Bulletin du Cancer	2018
	CAR-T treatment of pediatric AML: a long and winding road	De Moerloose B.	Blood	2021	10.1182/blood.2020009406
	Cardiac-specific SOCS3 deletion prevents in vivo myocardial ischemia reperfusion injury through sustained activation of cardioprotective signaling molecules	Nagata, T., Yasukawa, H., Kyogoku, S., Oba, T., Takahashi, J., Nohara, S., Minami, T., Mawatari, K., Sugi, Y., Shimozono, K., Pradervand, S., Hoshijima, M., Aoki, H., Fukumoto, Y., Imaizumi, T.	PLoS ONE	2015
PubMed	Cargo trafficking from the trans-Golgi network towards the endosome	Kim K, Gadila SKG.	Biol Cell	2016	10.1111/boc.201600001
	Cargo trafficking from the trans-Golgi network towards the endosome	Gadila, S.K.G., Kim, K.	Biology of the Cell	2016
	Carnitine acetyltransferase (CRAT) expression in macrophages is dispensable for nutrient stress sensing and inflammation	Goldberg, E.L., Dixit, V.D.	Molecular Metabolism	2017
	Case management: A means to improve quality and control the costs of cure in children with acute myelogenous leukemia	Weiman, M.G.	Journal of Pediatric Hematology/Oncology	1995
	Case Report: ANXA2 Associated Life-Threatening Coagulopathy With Hyperfibrinolysis in a Patient With Non-APL Acute Myeloid Leukemia	Ruhnke, L., Stölzel, F., Wagenführ, L., Altmann, H., Platzbecker, U., Herold, S., Rump, A., Schröck, E., Bornhäuser, M., Schetelig, J., von Bonin, M.	Frontiers in Oncology	2021
	Case report: Rare persistent complete donor chimerism and GVHD following micro-transplantation from HLA haplotype homozygous donors	Liu L, Cui Q, Li M, Li Z, Chen S, Ma Y, He J, Wu D, Tang X.	Front Immunol	2022	10.3389/fimmu.2022.1005364
	Casein kinase 1α inhibits p53 downstream of MDM2-mediated autophagy and apoptosis in acute myeloid leukemia	XU, W., HUANG, Z., GAN, Y., CHEN, R., HUANG, Y., XUE, B., JIANG, S., YU, Z., YU, K., ZHANG, S.	Oncology Reports	2020
	Casitas B lymphoma mutations in childhood acute lymphoblastic leukemia	Nicholson, L., Knight, T., Matheson, E., Minto, L., Case, M., Sanichar, M., Bomken, S., Vormoor, J., Hall, A., Irving, J.	Genes Chromosomes and Cancer	2012
	Casitas B-cell lymphoma mutation in childhood T-cell acute lymphoblastic leukemia	Saito, Y., Aoki, Y., Muramatsu, H., Makishima, H., Maciejewski, J.P., Imaizumi, M., Rikiishi, T., Sasahara, Y., Kure, S., Niihori, T., Tsuchiya, S., Kojima, S., Matsubara, Y.	Leukemia Research	2012
PubMed	Casitas B-lineage lymphoma mutants activate AKT to induce transformation in cooperation with class III receptor tyrosine kinases	Polzer H, Janke H, Schmid D, Hiddemann W, Spiekermann K.	Exp Hematol	2013	10.1016/j.exphem.2012.10.016
	Casitas B-lineage lymphoma mutants activate AKT to induce transformation in cooperation with class III receptor tyrosine kinases	Polzer, H., Janke, H., Schmid, D., Hiddemann, W., Spiekermann, K.	Experimental Hematology	2013
	Caspase 2 and caspase 3 as predictors of complete remission and survival in adults with acute lymphoblastic leukemia	Faderl, S., Thall, P.F., Kantarjian, H.M., Talpaz, M., Harris, D., Van, Q., Beran, M., Kornblau, S.M., Pierce, S., Estrov, Z.	Clinical Cancer Research	1999
PubMed	Caspase-1 as a radio- and chemo-sensitiser in vitro and in vivo	Martín-Duque P, Quintanilla M, McNeish I, Lopes R, Romero J, Romero D, Lemoine NR, Ramón y Cajal S, Vassaux G.	Int J Mol Med	2006
	Caspase-1 as a radio- and chemo-sensitiser in vitro and in vivo	Martín-Duque, P., Quintanilla, M., McNeish, I., Lopes, R., Romero, J., Romero, D., Lemoine, N.R., Ramón Y Cajal, S., Vassaux, G.	International Journal of Molecular Medicine	2006
PubMed	Caspase-10 involvement in cytotoxic drug-induced apoptosis of tumor cells	Filomenko R, Prévotat L, Rébé C, Cortier M, Jeannin JF, Solary E, Bettaieb A.	Oncogene	2006	10.1038/sj.onc.1209733
	Caspase-10 involvement in cytotoxic drug-induced apoptosis of tumor cells	Filomenko, R., Prévotat, L., Rébé, C., Cortier, M., Jeannin, J.-F., Solary, E., Bettaieb, A.	Oncogene	2006
	Caspase-8 dependent apoptosis induction in malignant myeloid cells by TLR stimulation in the presence of IFN-alpha	Lehner, M., Bailo, M., Stachel, D., Roesler, W., Parolini, O., Holter, W.	Leukemia Research	2007
	CAT104 silence behaves as a tumor suppressor in human leukemia cells by down regulating miR-182 expression	Zhang, C., Song, G., Song, G., Li, R., Gao, M., Zhang, H.	International Journal of Clinical and Experimental Pathology	2017
PubMed	Caveolin-1 gene is coordinately regulated with the multidrug resistance 1 gene in normal and leukemic bone marrow	Pang A, Au WY, Kwong YL.	Leuk Res	2004	10.1016/j.leukres.2004.01.010
	Caveolin-1 gene is coordinately regulated with the multidrug resistance 1 gene in normal and leukemic bone marrow	Pang, A., Au, W.Y., Kwong, Y.L.	Leukemia Research	2004
PubMed	CBL exon 8/9 mutants activate the FLT3 pathway and cluster in core binding factor/11q deletion acute myeloid leukemia/myelodysplastic syndrome subtypes	Reindl C, Quentmeier H, Petropoulos K, Greif PA, Benthaus T, Argiropoulos B, Mellert G, Vempati S, Duyster J, Buske C, Bohlander SK, Humphries KR, Hiddemann W, Spiekermann K.	Clin Cancer Res	2009	10.1158/1078-0432.CCR-08-1325
Ovid MEDLINE(R)	CBL exon 8/9 mutants activate the FLT3 pathway and cluster in core binding factor/11q deletion acute myeloid leukemia/myelodysplastic syndrome subtypes.	Reindl, Carola	Clinical cancer research : an official journal of the American Association for Cancer Research	2009	https://dx.doi.org/10.1158/1078-0432.CCR-08-1325
	CBL exon 8/9 mutants activate the FLT3 pathway and cluster in core binding factor/11q deletion acute myeloidLeukemia/myelodysplastic syndrome subtypes	Reindl, C., Quentmeier, H., Petropoulos, K., Greif, P.A., Benthaus, T., Argiropoulos, B., Mellert, G., Vempati, S., Duyster, J., Buske, C., Bohlander, S.K., Humphries, K.R., Hiddemann, W., Spiekermann, K.	Clinical Cancer Research	2009
PubMed	CBL mutation-related patterns of phosphorylation and sensitivity to tyrosine kinase inhibitors	Makishima H, Sugimoto Y, Szpurka H, Clemente MJ, Ng KP, Muramatsu H, O'Keefe C, Saunthararajah Y, Maciejewski JP.	Leukemia	2012	10.1038/leu.2012.7
	CBL mutation-related patterns of phosphorylation and sensitivity to tyrosine kinase inhibitors	Makishima, H., Sugimoto, Y., Szpurka, H., Clemente, M.J., Ng, K.P., Muramatsu, H., O'Keefe, C., Saunthararajah, Y., MacIejewski, J.P.	Leukemia	2012
PubMed	CBL mutations do not frequently occur in paediatric acute myeloid leukaemia	Coenen EA, Driessen EM, Zwaan CM, Stary J, Baruchel A, de Haas V, de Bont ES, Reinhardt D, Kaspers GJ, Arentsen-Peters ST, Meyer C, Marschalek R, Pieters R, Stam RW, van den Heuvel-Eibrink MM.	Br J Haematol	2012	10.1111/bjh.12068
	CBL mutations do not frequently occur in paediatric acute myeloid leukaemia	Coenen, E.A., Driessen, E.M.C., Zwaan, C.M., Stary, J., Baruchel, A., de Haas, V., de Bont, E.S.J.M., Reinhardt, D., Kaspers, G.J.L., Arentsen-Peters, S.T.C.J.M., Meyer, C., Marschalek, R., Pieters, R., Stam, R.W., van den Heuvel-Eibrink, M.M.	British Journal of Haematology	2012
	CBLB ablation with CRISPR/Cas9 enhances cytotoxicity of human placental stem cell-derived NK cells for cancer immunotherapy	Guo X, Mahlakõiv T, Ye Q, Somanchi S, He S, Rana H, DiFiglia A, Gleason J, van der Touw W, Hariri R, Zhang X.	J Immunother Cancer	2021	10.1136/jitc-2020-001975
	CBX7 Induces Self-Renewal of Human Normal and Malignant Hematopoietic Stem and Progenitor Cells by Canonical and Non-canonical Interactions	Jung, J., Buisman, S.C., Weersing, E., Dethmers-Ausema, A., Zwart, E., Schepers, H., Dekker, M.R., Lazare, S.S., Hammerl, F., Skokova, Y., Kooistra, S.M., Klauke, K., Poot, R.A., Bystrykh, L.V., de Haan, G.	Cell Reports	2019
PubMed	CC-90009, a novel cereblon E3 ligase modulator, targets acute myeloid leukemia blasts and leukemia stem cells	Surka C, Jin L, Mbong N, Lu CC, Jang IS, Rychak E, Mendy D, Clayton T, Tindall E, Hsu C, Fontanillo C, Tran E, Contreras A, Ng SWK, Matyskiela M, Wang K, Chamberlain P, Cathers B, Carmichael J, Hansen J, Wang JCY, Minden MD, Fan J, Pierce DW, Pourdehnad M, Rolfe M, Lopez-Girona A, Dick JE, Lu G.	Blood	2021	10.1182/blood.2020008676
	CC-90009, a novel cereblon E3 ligase modulator, targets acute myeloid leukemia blasts and leukemia stem cells	Surka, C., Jin, L., Mbong, N., Lu, C.-C., Jang, I.S., Rychak, E., Mendy, D., Clayton, T., Tindall, E., Hsu, C., Fontanillo, C., Tran, E., Contreras, A., Ng, S.W.K., Matyskiela, M., Wang, K., Chamberlain, P., Cathers, B., Carmichael, J., Hansen, J., Wang, J.C.Y., Minden, M.D., Fan, J., Pierce, D.W., Pourdehnad, M., Rolfe, M., Lopez-Girona, A., Dick, J.E., Lu, G.	Blood	2021
PubMed	CCAAT/enhancer binding protein alpha knock-in mice exhibit early liver glycogen storage and reduced susceptibility to hepatocellular carcinoma	Tan EH, Hooi SC, Laban M, Wong E, Ponniah S, Wee A, Wang ND.	Cancer Res	2005	10.1158/0008-5472.CAN-04-4486
	CCAAT/enhancer binding protein α knock-in mice exhibit early liver glycogen storage and reduced susceptibility to hepatocellular carcinoma	Tan, E.H., Hooi, S.C., Laban, M., Wong, E., Ponniah, S., Wee, A., Wang, N.-D.	Cancer Research	2005
	CCAAT/enhancer binding protein ε is a potential retinoid target gene in acute promyelocytic leukemia treatment	Park, D.J., Chumakov, A.M., Vuong, P.T., Chih, D.Y., Gombart, A.F., Miller Jr., W.H., Koeffler, H.P.	Journal of Clinical Investigation	1999
	CCN2 (Cellular Communication Network factor 2) in the bone marrow microenvironment, normal and malignant hematopoiesis	Leguit, R.J., Raymakers, R.A.P., Hebeda, K.M., Goldschmeding, R.	Journal of Cell Communication and Signaling	2021
PubMed	CD123 targeting oncolytic adenoviruses suppress acute myeloid leukemia cell proliferation in vitro and in vivo	Li G, Li X, Wu H, Yang X, Zhang Y, Chen L, Wu X, Cui L, Wu L, Luo J, Liu XY.	Blood Cancer J	2014	10.1038/bcj.2014.15
	CD123 targeting oncolytic adenoviruses suppress acute myeloid leukemia cell proliferation in vitro and in vivo	Li, G., Li, X., Wu, H., Yang, X., Zhang, Y., Chen, L., Wu, X., Cui, L., Wu, L., Luo, J., Liu, X.Y.	Blood Cancer Journal	2014
Embase	CD155-Tigit Pathway Modulation in Dendritic Cell/Acute Myeloid Leukemia Fusion Vaccine Model.	Nahas M.		2019	http://dx.doi.org/10.1182/blood-2019-122438
Embase	CD155-tigit pathway modulation in dendritic cell/acute myeloid leukemia fusion vaccine model.	Nahas M.		2019	http://dx.doi.org/10.1182/blood-2019-122438
PubMed	CD157 signaling promotes survival of acute myeloid leukemia cells and modulates sensitivity to cytarabine through regulation of anti-apoptotic Mcl-1	Yakymiv Y, Augeri S, Bracci C, Marchisio S, Aydin S, D'Ardia S, Massaia M, Ferrero E, Ortolan E, Funaro A.	Sci Rep	2021	10.1038/s41598-021-00733-5
PubMed	CD16xCD33 Bispecific Killer Cell Engager (BiKE) as potential immunotherapeutic in pediatric patients with AML and biphenotypic ALL	Reusing SB, Vallera DA, Manser AR, Vatrin T, Bhatia S, Felices M, Miller JS, Uhrberg M, Babor F.	Cancer Immunol Immunother	2021	10.1007/s00262-021-03008-0
	CD19 antigen in leukemia and lymphoma diagnosis and immunotherapy	Scheuermann, R.H., Racila, E.	Leukemia and Lymphoma	1995
	CD19-specific CAR-T cell therapy for relapsed/refractory non-B-cell acute leukaemia with CD19 antigen expression	Liu S, Yin Z, Yu X, Zhao Y, Pan J, Song Y.	Eur J Cancer	2021	10.1016/j.ejca.2021.04.042
PubMed	CD2 and CD7 are sensitive flow cytometry screening markers for T-lineage acute leukemia(s): a study of 465 acute leukemia cases	Rozenova KA, Jevremovic D, Reichard KK, Nguyen P, Otteson GE, Timm MM, Horna P, Olteanu H, Shi M.	Hum Pathol	2021	10.1016/j.humpath.2021.05.007
PubMed	CD274 promotes cell cycle entry of leukemia-initiating cells through JNK/Cyclin D2 signaling	Fang X, Chen C, Xia F, Yu Z, Zhang Y, Zhang F, Gu H, Wan J, Zhang X, Weng W, Zhang CC, Chen GQ, Liang A, Xie L, Zheng J.	J Hematol Oncol	2016	10.1186/s13045-016-0350-6
	CD274 promotes cell cycle entry of leukemia-initiating cells through JNK/Cyclin D2 signaling	Fang, X., Chen, C., Xia, F., Yu, Z., Zhang, Y., Zhang, F., Gu, H., Wan, J., Zhang, X., Weng, W., Zhang, C.C., Chen, G.-Q., Liang, A., Xie, L., Zheng, J.	Journal of Hematology and Oncology	2016
PubMed	CD300A promotes tumor progression by PECAM1, ADCY7 and AKT pathway in acute myeloid leukemia	Sun X, Huang S, Wang X, Zhang X, Wang X.	Oncotarget	2018	10.18632/oncotarget.24164
	CD300A promotes tumor progression by PECAM1, ADCY7 and AKT pathway in acute myeloid leukemia	Sun, X., Huang, S., Wang, X., Zhang, X., Wang, X.	Oncotarget	2018
Ovid MEDLINE(R)	CD300A promotes tumor progression by PECAM1, ADCY7 and AKT pathway in acute myeloid leukemia.	Sun, Xiaogang	Oncotarget	2018	https://dx.doi.org/10.18632/oncotarget.24164
Embase	CD300A promotes tumor progression by PECAM1, ADCY7 and AKT pathway in acute myeloid leukemia.	Sun X.		2018	http://dx.doi.org/10.18632/oncotarget.24164
	CD300F blocks both MyD88 and TRIF-mediated TLR signaling through activation of Src homology region 2 domain-containing phosphatase 1	Lee, S.-M., Kim, E.-J., Suk, K., Lee, W.-H.	Journal of Immunology	2011
PubMed	CD303 (BDCA-2) - a potential novel target for therapy in hematologic malignancies	Wilson NR, Bover L, Konopleva M, Han L, Neelapu S, Pemmaraju N.	Leuk Lymphoma	2022	10.1080/10428194.2021.1975192
PubMed	CD33-directed immunotherapy with third-generation chimeric antigen receptor T cells and gemtuzumab ozogamicin in intact and CD33-edited acute myeloid leukemia and hematopoietic stem and progenitor cells	Liu Y, Wang S, Schubert ML, Lauk A, Yao H, Blank MF, Cui C, Janssen M, Schmidt C, Göllner S, Kleist C, Zhou F, Rahfeld JU, Sauer T, Schmitt M, Müller-Tidow C.	Int J Cancer	2022	10.1002/ijc.33865
	CD33-directed therapy with gemtuzumab ozogamicin in acute myeloid leukemia: Progress in understanding cytotoxicity and potential mechanisms of drug resistance	Linenberger, M.L.	Leukemia	2005
PubMed	CD33-targeting extracellular vesicles deliver antisense oligonucleotides against FLT3-ITD and miR-125b for specific treatment of acute myeloid leukaemia	Chen H, Jayasinghe MK, Yeo EYM, Wu Z, Pirisinu M, Usman WM, Pham TT, Lim KW, Tran NV, Leung AYH, Du X, Zhang Q, Phan AT, Le MTN.	Cell Prolif	2022	10.1111/cpr.13255
	CD34 + CD38-CLL1+ leukemic stem cells persistence measured by multiparametric flow cytometry is a biomarker of poor prognosis in adult patients with acute myeloid leukemia	Palmieri R, Buccisano F, Arena V, Irno Consalvo MA, Piciocchi A, Maurillo L, DelPrincipe MI, Di Veroli A, Paterno G, Conti C, Fraboni D, Voso MT, Arcese W, Venditti A.	Leuk Lymphoma	2022	10.1080/10428194.2021.2005042
	CD34 is not Expressed by Blasts in a Third of B-ALL Patients and its Negativity is associated with Aberrant Marker Expression: A Retrospective Analysis	Garg N, Gupta R, Kotru M.	Asian Pac J Cancer Prev	2021	10.31557/APJCP.2021.22.3.919
PubMed	CD34+/CD38- Stem Cell Burden Could Predict Chronic Myeloid Leukemia Patients' Outcome	Fathy El-Metwaly N, Aref S, Ayed M, Abdel Hamid M, El-Sokkary AMA.	Asian Pac J Cancer Prev	2021	10.31557/APJCP.2021.22.10.3237
PubMed	CD36: an emerging therapeutic target for cancer and its molecular mechanisms	Ruan C, Meng Y, Song H.	J Cancer Res Clin Oncol	2022	10.1007/s00432-022-03957-8
PubMed	CD37 high expression as a potential biomarker and association with poor outcome in acute myeloid leukemia	Zhang Q, Han Q, Zi J, Song C, Ge Z.	Biosci Rep	2020	10.1042/BSR20200008
	CD37 high expression as a potential biomarker and association with poor outcome in acute myeloid leukemia	Zhang, Q., Han, Q., Zi, J., Song, C., Ge, Z.	Bioscience Reports	2020
PubMed	CD38 is highly expressed and affects the PI3K/Akt signaling pathway in cervical cancer	Liao S, Xiao S, Zhu G, Zheng D, He J, Pei Z, Li G, Zhou Y.	Oncol Rep	2014	10.3892/or.2014.3537
	CD38 is highly expressed and affects the PI3K/Akt signaling pathway in cervical cancer	Liao, S., Xiao, S., Zhu, G., Zheng, D., He, J., Pei, Z., Li, G., Zhou, Y.	Oncology Reports	2014
PubMed	CD38 knockout natural killer cells expressing an affinity optimized CD38 chimeric antigen receptor successfully target acute myeloid leukemia with reduced effector cell fratricide	Gurney M, Stikvoort A, Nolan E, Kirkham-McCarthy L, Khoruzhenko S, Shivakumar R, Zweegman S, Van de Donk NWCJ, Mutis T, Szegezdi E, Sarkar S, O'Dwyer M.	Haematologica	2022	10.3324/haematol.2020.271908
PubMed	CD38-directed CAR-T cell therapy: a novel immunotherapy strategy for relapsed acute myeloid leukemia after allogenic hematopoietic stem cell transplantation	Cui, Q., Qian, C., Xu, N., Kang, L., Dai, H., Cui, W., Song, B., Yin, J., Li, Z., Zhu, X., Qu, C., Liu, T., Shen, W., Zhu, M., Yu, L., Wu, D., Tang, X.	J Hematol Oncol	2021	10.1186/s13045-021-01092-4
PubMed	CD40L inhibits cell growth of THP-1 cells by suppressing the PI3K/Akt pathway	Feng Z, Chen Q, Ren M, Tian Z, Gong Y.	Onco Targets Ther	2019	10.2147/OTT.S175347
PubMed	CD44 engagement enhances acute myeloid leukemia cell adhesion to the bone marrow microenvironment by increasing VLA-4 avidity	Gutjahr JC, Bayer E, Yu X, Laufer JM, Höpner JP, Tesanovic S, Härzschel A, Auer G, Rieß T, Salmhofer A, Szenes E, Haslauer T, Durand-Onayli V, Ramspacher A, Pennisi SP, Artinger M, Zaborsky N, Chigaev A, Aberger F, Neureiter D, Pleyer L, Legler DF, Orian-Rousseau V, Greil R, Hartmann TN.	Haematologica	2021	10.3324/haematol.2019.231944
PubMed	CD44 loss of function sensitizes AML cells to the BCL-2 inhibitor venetoclax by decreasing CXCL12-driven survival cues	Yu X, Munoz-Sagredo L, Streule K, Muschong P, Bayer E, Walter RJ, Gutjahr JC, Greil R, Concha ML, Müller-Tidow C, Hartmann TN, Orian-Rousseau V.	Blood	2021	10.1182/blood.2020006343
PubMed	CD44 loss of function sensitizes AML cells to the BCL-2 inhibitor venetoclax by decreasing CXCL12-driven survival cues	Yu, X., Munoz-Sagredo, L., Streule, K., Muschong, P., Bayer, E., Walter, R. J., Gutjahr, J. C., Greil, R., Concha, M. L., Muller-Tidow, C., Hartmann, T. N., Orian-Rousseau, V.	Blood	2021	10.1182/blood.2020006343
PubMed	CD44: a potential therapeutic target in chronic myeloid leukemia	Shi R, Liu X.	Pharmazie	2021	10.1691/ph.2021.1744
	CD44v6 chimeric antigen receptor T cell specificity towards AML with FLT3 or DNMT3A mutations	Tang L, Huang H, Tang Y, Li Q, Wang J, Li D, Zhong Z, Zou P, You Y, Cao Y, Kong Y, Guo A, Zhou S, Li H, Meng F, Xiao Y, Zhu X.	Clin Transl Med	2022	10.1002/ctm2.1043
PubMed	CD45 phosphatase is crucial for human and murine acute myeloid leukemia maintenance through its localization in lipid rafts	Saint-Paul L, Nguyen CH, Buffière A, Pais de Barros JP, Hammann A, Landras-Guetta C, Filomenko R, Chrétien ML, Johnson P, Bastie JN, Delva L, Quéré R.	Oncotarget	2016	10.18632/oncotarget.11622
	CD45 phosphatase is crucial for human and murine acute myeloid leukemia maintenance through its localization in lipid rafts	Saint-Paul, L., Nguyen, C.-H., Buffière, A., de Barros, J.-P.P., Hammann, A., Landras-Guetta, C., Filomenko, R., Chrétien, M.-L., Johnson, P., Bastie, J.-N., Delva, L., Quéré, R.	Oncotarget	2016
	CD47 in the brain and neurodegeneration: An update on the role in neuroinflammatory pathways	Gheibihayat, S.M., Cabezas, R., Nikiforov, N.G., Jamialahmadi, T., Johnston, T.P., Sahebkar, A.	Molecules	2021
PubMed	CD47 in the Brain and Neurodegeneration: An Update on the Role in Neuroinflammatory Pathways	Gheibihayat SM, Cabezas R, Nikiforov NG, Jamialahmadi T, Johnston TP, Sahebkar A.	Molecules	2021	10.3390/molecules26133943
	CD56- and CD117-positive neuroendocrine neoplasm presenting with leukemic phase and bone marrow infiltration mimicking acute leukemia	Bravo-Perez C, García-Torralba E, Lopez-Poveda MJ, Ortuño FJ.	Int J Lab Hematol	2021	10.1111/ijlh.13578
	CD56, HLA-DR, and CD45 recognize a subtype of childhood AML harboring CBFA2T3-GLIS2 fusion transcript	Zangrando A, Cavagnero F, Scarparo P, Varotto E, Francescato S, Tregnago C, Cuccurullo R, Fagioli F, Nigro LL, Masetti R, Putti MC, Rizzari C, Santoro N, Pession A, Pigazzi M, Locatelli F, Basso G, Buldini B.	Cytometry A	2021	10.1002/cyto.a.24339
	CD70 CAR T cells in AML: Form follows function	Mirazee J, Shah NN.	Cell Rep Med	2022	10.1016/j.xcrm.2022.100639
PubMed	CD70-specific CAR T cells have potent activity against acute myeloid leukemia without HSC toxicity	Sauer, T., Parikh, K., Sharms, S., Omer, B., Sedloev, D., Chen, Q., Angenendt, L., Schliemann, C., Schmitt, M., Muller-Tidow, C., Gottschalk, S., Rooney, C. M.	Blood	2021	10.1182/blood.2020008221
PubMed	CD70/CD27 signaling promotes blast stemness and is a viable therapeutic target in acute myeloid leukemia	Riether C, Schürch CM, Bührer ED, Hinterbrandner M, Huguenin AL, Hoepner S, Zlobec I, Pabst T, Radpour R, Ochsenbein AF.	J Exp Med	2017	10.1084/jem.20152008
	CD70/CD27 signaling promotes blast stemness and is a viable therapeutic target in acute myeloid leukemia	Riether, C., Schürch, C.M., Bührer, E.D., Hinterbrandner, M., Huguenin, A.-L., Hoepner, S., Zlobec, I., Pabst, T., Radpour, R., Ochsenbein, A.F.	Journal of Experimental Medicine	2017
	Cd8+ lymphocytes in the blister fluid of severe acute cutaneous graft-versus-host disease: Further similarities with toxic epidermal necrolysis	Correia, O., Delgado, L., Barbosa, I.L., Domingues, J.C., Azevedo, R., Vaz, C.P., Pimentel, P.	Dermatology	2001
	CD8+ T cells expand stem and progenitor cells in favorable but not adverse risk acute myeloid leukemia	Radpour, R., Riether, C., Simillion, C., Höpner, S., Bruggmann, R., Ochsenbein, A.F.	Leukemia	2019
PubMed	CD82 regulates STAT5/IL-10 and supports survival of acute myelogenous leukemia cells	Nishioka C, Ikezoe T, Yang J, Nobumoto A, Kataoka S, Tsuda M, Udaka K, Yokoyama A.	Int J Cancer	2014	10.1002/ijc.28348
	CD82 regulates STAT5/IL-10 and supports survival of acute myelogenous leukemia cells	Nishioka, C., Ikezoe, T., Yang, J., Nobumoto, A., Kataoka, S., Tsuda, M., Udaka, K., Yokoyama, A.	International Journal of Cancer	2014
Ovid MEDLINE(R)	CD82 supports survival of childhood acute myeloid leukemia cells via activation of Wnt/beta-catenin signaling pathway.	Ji, Hongyan	Pediatric research	2019	https://dx.doi.org/10.1038/s41390-019-0370-3
Embase	CD82 supports survival of childhood acute myeloid leukemia cells via activation of Wnt/beta-catenin signaling pathway.	Ji H.		2019	http://dx.doi.org/10.1038/s41390-019-0370-3
PubMed	CD82 supports survival of childhood acute myeloid leukemia cells via activation of Wnt/β-catenin signaling pathway	Ji H, Chen L, Xing Y, Li S, Dai J, Zhao P, Wang Y.	Pediatr Res	2019	10.1038/s41390-019-0370-3
	CD82 supports survival of childhood acute myeloid leukemia cells via activation of Wnt/β-catenin signaling pathway	Ji, H., Chen, L., Xing, Y., Li, S., Dai, J., Zhao, P., Wang, Y.	Pediatric Research	2019
	CD97 expression is associated with poor overall survival in acute myeloid leukemia	Vaikari, V.P., Yang, J., Wu, S., Alachkar, H.	Experimental Hematology	2019
PubMed	CD98-Mediated Adhesive Signaling Enables the Establishment and Propagation of Acute Myelogenous Leukemia	Bajaj J, Konuma T, Lytle NK, Kwon HY, Ablack JN, Cantor JM, Rizzieri D, Chuah C, Oehler VG, Broome EH, Ball ED, van der Horst EH, Ginsberg MH, Reya T.	Cancer Cell	2016	10.1016/j.ccell.2016.10.003
	CD98-Mediated Adhesive Signaling Enables the Establishment and Propagation of Acute Myelogenous Leukemia	Bajaj, J., Konuma, T., Lytle, N.K., Kwon, H.Y., Ablack, J.N., Cantor, J.M., Rizzieri, D., Chuah, C., Oehler, V.G., Broome, E.H., Ball, E.D., van der Horst, E.H., Ginsberg, M.H., Reya, T.	Cancer Cell	2016
	CD99 as a novel therapeutic target on leukemic progenitor cells in FLT3-ITD(mut) AML	Travaglini S, Ottone T, Angelini DF, Fiori V, Dominici S, Noguera NI, Śniegocka M, Antonelli S, Irno Consalvo MA, De Bardi M, Banella C, Divona M, Marchesi F, Masciarelli S, Fazi F, Pieraccioli M, Palmieri R, De Angelis G, Buccisano F, Venditti A, Battistini L, Magnani M, Voso MT.	Leukemia	2022	10.1038/s41375-022-01566-5
	CDK blockade using AT7519 suppresses acute myeloid leukemia cell survival through the inhibition of autophagy and intensifies the anti-leukemic effect of arsenic trioxide	Zabihi, M., Safaroghli-Azar, A., Gharehbaghian, A., Farsani, M.A., Bashash, D.	Iranian Journal of Pharmaceutical Research	2019
	CDK1 interacts with rar? and plays an important role in treatment response of acute myeloid leukemia	Hedblom, A., Laursen, K.B., Miftakhova, R., Sarwar, M., Anagnostaki, L., Bredberg, A., Mongan, N.P., Gudas, L.J., Persson, J.L.	Cell Cycle	2013
	CDK2-mediated upregulation of TNFa as a mechanism of selective cytotoxicity in acute leukemia	Ding, H., Vincelette, N.D., McGehee, C.D., Kohorst, M.A., Koh, B.D., Venkatachalam, A., Wei Meng, X., Schneider, P.A., Flatten, K.S., Peterson, K.L., Correia, C., Lee, S.-H., Patnaik, M., Webster, J.A., Ghiaur, G., Douglas Smith, B., Karp, J.E., Pratz, K.W., Li, H., Karnitz, L.M., Kaufmann, S.H.	Cancer Research	2021
PubMed	CDK2-Mediated Upregulation of TNFα as a Mechanism of Selective Cytotoxicity in Acute Leukemia	Ding H, Vincelette ND, McGehee CD, Kohorst MA, Koh BD, Venkatachalam A, Meng XW, Schneider PA, Flatten KS, Peterson KL, Correia C, Lee SH, Patnaik M, Webster JA, Ghiaur G, Smith BD, Karp JE, Pratz KW, Li H, Karnitz LM, Kaufmann SH.	Cancer Res	2021	10.1158/0008-5472.CAN-20-1504
	CDK9 Inhibitor Induces the Apoptosis of B-Cell Acute Lymphocytic Leukemia by Inhibiting c-Myc-Mediated Glycolytic Metabolism	Huang, W.-L., Abudureheman, T., Xia, J., Chu, L., Zhou, H., Zheng, W.-W., Zhou, N., Shi, R.-Y., Li, M.-H., Zhu, J.-M., Qing, K., Ji, C., Liang, K.-W., Guo, S., Yin, G., Duan, C.-W.	Frontiers in Cell and Developmental Biology	2021
PubMed	CDK9 inhibitors in acute myeloid leukemia	Boffo S, Damato A, Alfano L, Giordano A.	J Exp Clin Cancer Res	2018	10.1186/s13046-018-0704-8
	CDK9 inhibitors in acute myeloid leukemia	Boffo, S., Damato, A., Alfano, L., Giordano, A.	Journal of Experimental and Clinical Cancer Research	2018
	CDKN2A-independent role of BMI1 in promoting growth and survival of Ph+ acute lymphoblastic leukemia	Mariani, S.A., Minieri, V., De Dominici, M., Iacobucci, I., Peterson, L.F., Calabretta, B.	Leukemia	2016
PubMed	CDX2-driven leukemogenesis involves KLF4 repression and deregulated PPARγ signaling	Faber K, Bullinger L, Ragu C, Garding A, Mertens D, Miller C, Martin D, Walcher D, Döhner K, Döhner H, Claus R, Plass C, Sykes SM, Lane SW, Scholl C, Fröhling S.	J Clin Invest	2013	10.1172/JCI64745
	CDX2-driven leukemogenesis involves KLF4 repression and deregulated PPARγ signaling	Faber, K., Bullinger, L., Ragu, C., Garding, A., Mertens, D., Miller, C., Martin, D., Walcher, D., Döhner, K., Döhner, H., Claus, R., Plass, C., Sykes, S.M., Lane, S.W., Scholl, C., Fröhling, S.	Journal of Clinical Investigation	2013
	Celecoxib promots the apoptosis of acute monocytic leukemia THP-1 cell line	Tian, Z., Xu, K., Chen, Y., Wang, Y., Zhang, Y., Sheng, L., Mu, Q., Ouyang, G.	Tumor	2016
PubMed	Cell adhesion regulates CDC25A expression and proliferation in acute myeloid leukemia	Fernandez-Vidal A, Ysebaert L, Didier C, Betous R, De Toni F, Prade-Houdellier N, Demur C, Contour-Galcéra MO, Prévost GP, Ducommun B, Payrastre B, Racaud-Sultan C, Manenti S.	Cancer Res	2006	10.1158/0008-5472.CAN-05-2552
	Cell adhesion regulates CDC25A expression and proliferation in acute myeloid leukemia	Fernandez-Vidal, A., Ysebaert, L., Didier, C., Betous, R., De Toni, F., Prade-Houdellier, N., Demur, C., Contour-Galcéra, M.-O., Prévost, G.P., Ducommun, B., Payrastre, B., Racaud-Sultan, C., Manenti, S.	Cancer Research	2006
PubMed	Cell adhesion to collagen promotes leukemia resistance to doxorubicin by reducing DNA damage through the inhibition of Rac1 activation	Naci D, Berrazouane S, Barabé F, Aoudjit F.	Sci Rep	2019	10.1038/s41598-019-55934-w
	Cell adhesion to collagen promotes leukemia resistance to doxorubicin by reducing DNA damage through the inhibition of Rac1 activation	Naci, D., Berrazouane, S., Barabé, F., Aoudjit, F.	Scientific Reports	2019
	Cell apoptosis induced by a synthetic carbazole compound LCY-2-CHO is mediated through activation of caspase and mitochondrial pathways	Hsu, M.-J., Chao, Y., Chang, Y.-H., Ho, F.-M., Huang, L.-J., Huang, Y.-L., Luh, T.-Y., Chen, C.-P., Lin, W.-W.	Biochemical Pharmacology	2005
	Cell Death Pathways in Lymphoid Malignancies	Fletcher, L., Nabrinsky, E., Liu, T., Danilov, A.	Current Oncology Reports	2020
	Cell lineage heterogeneity in blast crisis of chronic myeloid leukaemia	Bettelheim, P., Lutz, D., Majdic, O., Paietta, E., Haas, O., Linkesch, W., Neumann, E., Lechner, K., Knapp, W.	British Journal of Haematology	1985
	Cell proliferation and inhibition of apoptosis are related to c-Kit activation in leukaemic lymphoblasts	Reyes-Sebastian, J., Montiel-Cervantes, L.A., Reyes-Maldonado, E., Dominguez-Lopez, M.L., Ortiz-Butron, R., Castillo-Alvarez, A., Lezama, R.A.	Hematology	2018
	Cell signaling pathways as molecular targets to eliminate AML stem cells	Rodrigues, A.C.B.D.C., Costa, R.G.A., Silva, S.L.R., Dias, I.R.S.B., Dias, R.B., Bezerra, D.P.	Critical Reviews in Oncology/Hematology	2021
PubMed	Cell signaling-based classifier predicts response to induction therapy in elderly patients with acute myeloid leukemia	Cesano A, Willman CL, Kopecky KJ, Gayko U, Putta S, Louie B, Westfall M, Purvis N, Spellmeyer DC, Marimpietri C, Cohen AC, Hackett J, Shi J, Walker MG, Sun Z, Paietta E, Tallman MS, Cripe LD, Atwater S, Appelbaum FR, Radich JP.	PLoS One	2015	10.1371/journal.pone.0118485
Cochrane Central Register of Controlled Trials (CENTRAL)	Cell signaling-based classifier predicts response to induction therapy in elderly patients with acute myeloid leukemia	Cesano, A; Willman, CL; Kopecky, KJ; Gayko, U; Putta, S; Louie, B; Westfall, M; Purvis, N; Spellmeyer, DC; Marimpietri, C; Cohen, AC; Hackett, J; Shi, J; Walker, MG; Sun, Z; Paietta, E; Tallman, MS; Cripe, LD; Atwater, S; Appelbaum, FR; Radich, JP		2015	10.1371/journal.pone.0118485
	Cell signaling-based classifier predicts response to induction therapy in elderly patients with acute myeloid leukemia	Cesano, A., Willman, C.L., Kopecky, K.J., Gayko, U., Putta, S., Louie, B., Westfall, M., Purvis, N., Spellmeyer, D.C., Marimpietri, C., Cohen, A.C., Hackett, J., Shi, J., Walker, M.G., Sun, Z., Paietta, E., Tallman, M.S., Cripe, L.D., Atwater, S., Appelbaum, F.R., Radich, J.P.	PLoS ONE	2015
PubMed	Cell-cycle-dependent activation of mitogen-activated protein kinase kinase (MEK-1/2) in myeloid leukemia cell lines and induction of growth inhibition and apoptosis by inhibitors of RAS signaling	Morgan MA, Dolp O, Reuter CW.	Blood	2001	10.1182/blood.v97.6.1823
	Cell-cycle-dependent activation of mitogen-activated protein kinase kinase (MEK-1/2) in myeloid leukemia cell lines and induction of growth inhibition and apoptosis by inhibitors of RAS signaling	Morgan, M.A., Dolp, O., Reuter, C.W.M.	Blood	2001
PubMed	Cell-intrinsic depletion of Aml1-ETO-expressing pre-leukemic hematopoietic stem cells by K-Ras activating mutation	Di Genua C, Norfo R, Rodriguez-Meira A, Wen WX, Drissen R, Booth CAG, Povinelli B, Repapi E, Gray N, Carrelha J, Kettyle LM, Jamieson L, Neo WH, Thongjuea S, Nerlov C, Mead AJ.	Haematologica	2019	10.3324/haematol.2018.205351
	Cell-intrinsic depletion of Aml1-ETO-expressing pre-leukemic hematopoietic stem cells by K-Ras activating mutation	Di Genua, C., Norfo, R., Rodriguez-Meira, A., Xiong Wen, W., Drissen, R., Booth, C.A.G., Povinelli, B., Repapi, E., Gray, N., Carrelha, J., Kettyle, L.M., Jamieson, L., Neo, W.H., Thongjuea, S., Nerlov, C., Mead, A.J.	Haematologica	2019
PubMed	Cell-Specific Computational Modeling of the PIM Pathway in Acute Myeloid Leukemia	Silverbush D, Grosskurth S, Wang D, Powell F, Gottgens B, Dry J, Fisher J.	Cancer Res	2017	10.1158/0008-5472.CAN-16-1578
	Cell-specific computational modeling of the PIM pathway in acute myeloid leukemia	Silverbush, D., Grosskurth, S., Wang, D., Powell, F., Gottgens, B., Dry, J., Fisher, J.	Cancer Research	2017
Ovid MEDLINE(R)	Cell-Specific Computational Modeling of the PIM Pathway in Acute Myeloid Leukemia.	Silverbush, Dana	Cancer research	2017	https://dx.doi.org/10.1158/0008-5472.CAN-16-1578
Embase	Cell-specific computational modeling of the PIM pathway in acute myeloid leukemia.	Silverbush D.		2017	http://dx.doi.org/10.1158/0008-5472.CAN-16-1578
PubMed	Cell-Type-Specific Effects of Silibinin on Vitamin D-Induced Differentiation of Acute Myeloid Leukemia Cells Are Associated with Differential Modulation of RXRα Levels	Wassermann R, Novik V, Danilenko M.	Leuk Res Treatment	2012	10.1155/2012/401784
PubMed	Cells expressing FLT3/ITD mutations exhibit elevated repair errors generated through alternative NHEJ pathways: implications for genomic instability and therapy	Fan J, Li L, Small D, Rassool F.	Blood	2010	10.1182/blood-2010-03-272591
	Cells expressing FLT3/ITD mutations exhibit elevated repair errors generated through alternative NHEJ pathways: Implications for genomic instability and therapy	Fan, J., Li, L., Small, D., Rassool, F.	Blood	2010
	Cellular metabolism of myeloid cells in sepsis	Arts, R.J.W., Gresnigt, M.S., Joosten, L.A.B., Netea, M.G.	Journal of Leukocyte Biology	2017
PubMed	Cellular Metabolomics Profiles Associated With Drug Chemosensitivity in AML	Stockard B, Bhise N, Shin M, Guingab-Cagmat J, Garrett TJ, Pounds S, Lamba JK.	Front Oncol	2021	10.3389/fonc.2021.678008
PubMed	Central Role of Cell Cycle Regulation in the Antitumoral Action of Ocoxin	Pérez-Peña J, Díaz-Rodríguez E, Sanz E, Pandiella A.	Nutrients	2019	10.3390/nu11051068
	Central role of cell cycle regulation in the antitumoral action of ocoxin	Pérez-Peña, J., Díaz-Rodríguez, E., Sanz, E., Pandiella, A.	Nutrients	2019
	Ceramide-tamoxifen regimen targets bioenergetic elements in acute myelogenous leukemia	Morad, S.A.F., Ryan, T.E., Neufer, P.D., Zeczycki, T.N., Davis, T.S., MacDougall, M.R., Fox, T.E., Tan, S.-F., Feith, D.J., Loughran, T.P., Kester, M., Claxton, D.F., Barth, B.M., Deering, T.G., Cabot, M.C.	Journal of Lipid Research	2016
PubMed	Cerivastatin triggers tumor-specific apoptosis with higher efficacy than lovastatin	Wong WW, Tan MM, Xia Z, Dimitroulakos J, Minden MD, Penn LZ.	Clin Cancer Res	2001
	Cerivastatin triggers tumor-specific apoptosis with higher efficacy than lovastatin	Wong, W.W.-L., Tan, M.M., Xia, Z., Dimitroulakos, J., Minden, M.D., Penn, L.Z.	Clinical Cancer Research	2001
PubMed	Challenges and Solutions to Bringing Chimeric Antigen Receptor T-Cell Therapy to Myeloid Malignancies	Borot F, Mukherjee S, Ali AM.	Cancer J	2021	10.1097/PPO.0000000000000512
PubMed	Challenges of Cellular Therapy During the COVID-19 Pandemic	Sahu KK, Ailawadhi S, Malvik N, Cerny J.	Adv Exp Med Biol	2021	10.1007/978-3-030-63761-3_36
	Change of vascular endothelial growth factor and its receptors expression in acute myeloid leukemia before and after treatment	Zhang, J.Q., Wang, J.K., Li, Y.M.	Zhonghua xue ye xue za zhi = Zhonghua xueyexue zazhi	2004
PubMed	Changes in apoptosis-related pathways in acute myelocytic leukemia	Casas S, Ollila J, Aventín A, Vihinen M, Sierra J, Knuutila S.	Cancer Genet Cytogenet	2003	10.1016/s0165-4608(03)00102-x
	Changes in apoptosis-related pathways in acute myelocytic leukemia	Casas, S., Ollila, J., Aventín, A., Vihinen, M., Sierra, J., Knuutila, S.	Cancer Genetics and Cytogenetics	2003
PubMed	Changes in Apoptotic Pathways in MOLM-13 Cell Lines after Induction of Resistance to Hypomethylating Agents	Janotka Ľ, Messingerová L, Šimoničová K, Kavcová H, Elefantová K, Sulová Z, Breier A.	Int J Mol Sci	2021	10.3390/ijms22042076
	Changes in apoptotic pathways in molm‐13 cell lines after induction of resistance to hypomethylating agents	Janotka, Ľ., Messingerová, L., Šimoničová, K., Kavcová, H., Elefantová, K., Sulová, Z., Breier, A.	International Journal of Molecular Sciences	2021
PubMed	Changes in cell death of peripheral blood lymphocytes isolated from children with acute lymphoblastic leukemia upon stimulation with 7 Hz, 30 mT pulsed electromagnetic field	Kaszuba-Zwoińska J, Ćwiklińska M, Balwierz W, Chorobik P, Nowak B, Wójcik-Piotrowicz K, Ziomber A, Malina-Novak K, Zaraska W, Thor PJ.	Cell Mol Biol Lett	2015	10.1515/cmble-2015-0006
	Changes in cell death of peripheral blood lymphocytes isolated from children with acute lymphoblastic leukemia upon stimulation with 7 Hz, 30 mT pulsed electromagnetic field	Kaszuba-Zwoińska, J., Ćwiklińska, M., Balwierz, W., Chorobik, P., Nowak, B., Wójcik-Piotrowicz, K., Ziomber, A., Malina-Novak, K., Zaraska, W., Thor, P.J.	Cellular and Molecular Biology Letters	2015
	Changes of signal transductivity and robustness of gene regulatory network in the carcinogenesis of leukemic subtypes via microarray sample data	Li, C.-W., Lai, T.-Y., Chen, B.-S.	Oncotarget	2018
	Chapter 23: Role of kynurenine pathway in hematological malignancies	Parisi, S., Curti, A.	Targeting the Broadly Pathogenic Kynurenine Pathway	2015
	Characterisation and clinical significance of FLT3-ITD and non-ITD in acute myeloid leukaemia patients in Kelantan, Northeast Peninsular Malaysia	Yunus, N.M., Johan, M.F., Al-Jamal, H.A.N., Husin, A., Hussein, A.R., Hassan, R.	Asian Pacific Journal of Cancer Prevention	2015
	Characterisation of the PML/RARα rearrangement associated with t(15;17) acute promyelocytic leukaemia	Grimwade, D., Solomon, E.	Current Topics in Microbiology and Immunology	1997
	Characteristics and clinical correlation of TIM-3 and PD-1/PD-L1 expressions in leukemic cells and tumor microenvironment in newly diagnosed acute myeloid leukemia	Chajuwan T, Kansuwan P, Kobbuaklee S, Chanswangphuwana C.	Leuk Lymphoma	2022	10.1080/10428194.2021.1984454
	Characteristics and prognostic significance of genetic mutations in acute myeloid leukemia based on a targeted next-generation sequencing technique	Wang, R. Q., Chen, C. J., Jing, Y., Qin, J. Y., Li, Y., Chen, G. F., Zhou, W., Li, Y. H., Wang, J., Li, D. W., Zhao, H. M., Wang, B. H., Wang, L. L., Wang, H., Wang, M. Z., Gao, X. N., Yu, L.	Cancer Medicine	2020	10.1002/cam4.3467
PubMed	Characterization of a 4 lncRNAs-based prognostic risk scoring system in adults with acute myeloid leukemia	Zeng H, Wu H, Yan M, Tang L, Guo X, Zhao X.	Leuk Res	2020	10.1016/j.leukres.2019.106261
	Characterization of a 4 lncRNAs-based prognostic risk scoring system in adults with acute myeloid leukemia	Zeng, H., Wu, H., Yan, M., Tang, L., Guo, X., Zhao, X.	Leukemia Research	2020
	Characterization of a new human diploid myeloid leukemia cell line (PLB-985) with granulocytic and monocytic differentiating capacity	Tucker, K.A., Lilly, M.B., Heck Jr., L., Rado, T.A.	Blood	1987
PubMed	Characterization of acute myeloid leukemia based on levels of global hydroxymethylation	Kroeze LI, Aslanyan MG, van Rooij A, Koorenhof-Scheele TN, Massop M, Carell T, Boezeman JB, Marie JP, Halkes CJ, de Witte T, Huls G, Suciu S, Wevers RA, van der Reijden BA, Jansen JH; EORTC Leukemia Group and GIMEMA.	Blood	2014	10.1182/blood-2013-08-518514
	Characterization of acute myeloid leukemia based on levels of global hydroxymethylation	Kroeze, L.I., Aslanyan, M.G., Van Rooij, A., Koorenhof-Scheele, T.N., Massop, M., Carell, T., Boezeman, J.B., Marie, J.-P., Halkes, C.J.M., De Witte, T., Huls, G., Suciu, S., Wevers, R.A., Van Der Reijden, B.A., Jansen, J.H.	Blood	2014
PubMed	Characterization of apoptosis induced by protein kinase C inhibitors and its modulation by the caspase pathway in acute promyelocytic leukaemia	Amin HM, Ergin M, Denning MF, Quevedo ME, Alkan S.	Br J Haematol	2000	10.1046/j.1365-2141.2000.02207.x
	Characterization of apoptosis induced by protein kinase C inhibitors and its modulation by the caspase pathway in acute promyelocytic leukaemia	Amin, H.M., Ergin, M., Denning, M.F., Quevedo, M.E., Alkan, S.	British Journal of Haematology	2000
	Characterization of BAX inhibitor-1 as a novel leukemia-associated antigen	Schmidt, S.M., König, T., Bringmann, A., Held, S., von Schwarzenberg, K., Heine, A., Holderried, T.A.W., Stevanovic, S., Grünebach, F., Brossart, P.	Leukemia	2009
PubMed	Characterization of changes in gene expression and biochemical pathways at low levels of benzene exposure	Thomas R, Hubbard AE, McHale CM, Zhang L, Rappaport SM, Lan Q, Rothman N, Vermeulen R, Guyton KZ, Jinot J, Sonawane BR, Smith MT.	PLoS One	2014	10.1371/journal.pone.0091828
	Characterization of changes in gene expression and biochemical pathways at low levels of benzene exposure	Thomas, R., Hubbard, A.E., McHale, C.M., Zhang, L., Rappaport, S.M., Lan, Q., Rothman, N., Vermeulen, R., Guyton, K.Z., Jinot, J., Sonawane, B.R., Smith, M.T.	PLoS ONE	2014
PubMed	Characterization of Drug Effect on Leukemia Cells Through Single Cell Assay With Optical Tweezers and Dielectrophoresis	Hou J, Luo T, Ng KL, Leung AY, Liang R, Sun D.	IEEE Trans Nanobioscience	2016	10.1109/TNB.2016.2616160
	Characterization of drug effect on leukemia cells through single cell assay with optical tweezers and dielectrophoresis	Hou, J., Luo, T., Ng, K.L., Leung, A.Y.H., Liang, R., Sun, D.	IEEE Transactions on Nanobioscience	2016
	Characterization of miRNomes in Acute and Chronic Myeloid Leukemia Cell Lines	Xiong, Q., Yang, Y., Wang, H., Li, J., Wang, S., Li, Y., Yang, Y., Cai, K., Ruan, X., Yan, J., Hu, S., Fang, X.	Genomics, Proteomics and Bioinformatics	2014
	Characterization of mutational pattern of patients with core-binding factor acute myeloid leukemia	He, J., Chao, H., Zhou, M., Lu, X., Chen, T., Yang, J., Jiang, N., Zhang, R.	Zhonghua yi xue yi chuan xue za zhi = Zhonghua yixue yichuanxue zazhi = Chinese journal of medical genetics	2019
	Characterization of MYC expression in gefitinib versus Acute Myeloid Leukemia reveals novel therapeutic targets	Courage, J.F., Gupta, S., Wang, Y.	Proceedings of the 7th IEEE International Conference on Bioinformatics and Bioengineering, BIBE	2007
	Characterization of p190-Bcr-Abl chronic myeloid leukemia reveals specific signaling pathways and therapeutic targets	Adnan-Awad, S., Kim, D., Hohtari, H., Javarappa, K.K., Brandstoetter, T., Mayer, I., Potdar, S., Heckman, C.A., Kytölä, S., Porkka, K., Doma, E., Sexl, V., Kankainen, M., Mustjoki, S.	Leukemia	2021
	Characterization of SGN-CD123A, APotent CD123-directed antibody-drug conjugate for acute myeloid leukemia	Li, F., Sutherland, M.K., Yu, C., Walter, R.B., Westendorf, L., Valliere-Douglass, J., Pan, L., Cronkite, A., Sussman, D., Klussman, K., Ulrich, M., Anderson, M.E., Stone, I.J., Zeng, W., Jonas, M., Lewis, T.S., Goswami, M., Wang, S.A., Senter, P.D., Law, C.-L., Feldman, E.J., Benjamin, D.R.	Molecular Cancer Therapeutics	2018
PubMed	Characterization of spontaneous factor-independent cell lines derived from the human leukemic cell line TF-1: a dominant event	Gabert JA, Lopez M, Bangs CD, Martina N, Donlon TA, Mannoni P, Lee F.	Leukemia	1994
	Characterization of spontaneous factor-independent cell lines derived from the human leukemic cell line TF-1: A dominant event	Gabert, J.A., Lopez, M., Bangs, C.D., Martina, N., Donlon, T.A., Mannoni, P., Lee, F.	Leukemia	1994
PubMed	Characterization of the blast cell population in two neonates with Down's syndrome and transient myeloproliferative disorder	Coulombel L, Derycke M, Villeval JL, Leonard C, Breton-Gorius J, Vial M, Bourgeois P, Tchernia G.	Br J Haematol	1987	10.1111/j.1365-2141.1987.tb06892.x
	Characterization of the blast cell population in two neonates with Down's syndrome and transient myeloproliferative disorder	Coulombel, L., Derycke, M., Villeval, J.L., Leonard, C., Breton‐Gorius, J., Vial, M., Bourgeois, P., Tchernia, G.	British Journal of Haematology	1987
	Characterization of the Drosophila myeloid leukemia factor	Martin-lannerée, S., Lasbleiz, C., Sanial, M., Fouix, S., Besse, F., Tricoire, H., Plessis, A.	Genes to Cells	2006
	Characterization of two novel retinoic acid-resistant cell lines derived from HL-60 cells following long-term culture with all-trans-retinoic acid	Mori, J., Suzuki, S., Hara, M., Kaneko, A., Yamashita, K., Kumagai, M., Sakuma, T., Kakizawa, T., Yamazaki, M., Takeda, T., Miyamoto, T., Ichikawa, K., Hashizume, K.	Japanese Journal of Cancer Research	1999
PubMed	Characterization of upregulated adhesion GPCRs in acute myeloid leukemia	Yang J, Wu S, Alachkar H.	Transl Res	2019	10.1016/j.trsl.2019.05.004
	Characterization of upregulated adhesion GPCRs in acute myeloid leukemia	Yang, J., Wu, S., Alachkar, H.	Translational Research	2019
PubMed	Characterization of ZC3H15 as a potential TRAF-2-interacting protein implicated in the NFκB pathway and overexpressed in AML	Capalbo G, Mueller-Kuller T, Koschmieder S, Klein HU, Ottmann OG, Hoelzer D, Scheuring UJ.	Int J Oncol	2013	10.3892/ijo.2013.1924
	Characterization of ZC3H15 as a potential TRAF-2-interacting protein implicated in the NFκB pathway and overexpressed in AML	Capalbo, G., Mueller-Kuller, T., Koschmieder, S., Klein, H.-U., Ottmann, O.G., Hoelzer, D., Scheuring, U.J.	International Journal of Oncology	2013
PubMed	Checkpoint Inhibitors and Other Immune-Based Therapies in Acute Myeloid Leukemia	Haddad F, Zeidan AM, Daver N.	Cancer J	2022	10.1097/PPO.0000000000000573
PubMed	Checkpoint inhibitors in hematological malignancies	Ok CY, Young KH.	J Hematol Oncol	2017	10.1186/s13045-017-0474-3
	Checkpoint inhibitors in hematological malignancies	Ok, C.Y., Young, K.H.	Journal of Hematology and Oncology	2017
	Checkpoint kinase-1 inhibition and etoposide exhibit a strong synergistic anticancer effect on chronic myeloid leukemia cell line K562 by impairing homologous recombination DNA damage repair	FAN, Z., LUO, H., ZHOU, J., WANG, F., ZHANG, W., WANG, J., LI, S., LAI, Q., XU, Y., WANG, G., LIANG, A., XU, J.	Oncology Reports	2020
	Chemical genomic screening reveals synergism between parthenolide and inhibitors of the PI-3 kinase and mTOR pathways	Hassane, D.C., Sen, S., Minhajuddin, M., Rossi, R.M., Corbett, C.A., Balys, M., Wei, L., Crooks, P.A., Guzman, M.L., Jordan, C.T.	Blood	2010
	Chemosensitization by 4-hydroxyphenyl retinamide-induced NF-κB inhibition in acute myeloid leukemia cells	Zhang, H., Xu, H., Zhang, R., Zhao, X., Liang, M., Wei, F.	Cancer Chemotherapy and Pharmacology	2020
	Chemosensitization of tumors by resveratrol	Gupta, S.C., Kannappan, R., Reuter, S., Kim, J.H., Aggarwal, B.B.	Annals of the New York Academy of Sciences	2011
PubMed	Chemotherapeutic treatment of bone marrow stromal cells strongly affects their protective effect on acute myeloid leukemia cell survival	Moshaver B, van der Pol MA, Westra AH, Ossenkoppele GJ, Zweegman S, Schuurhuis GJ.	Leuk Lymphoma	2008	10.1080/10428190701593636
	Chemotherapeutic treatment of bone marrow stromal cells strongly affects their protective effect on acute myeloid leukemia cell survival	Moshaver, B., van der Pol, M., Westra, A., Ossenkoppele, G., Zweegman, S., Schuurhuis, G.J.	Leukemia and Lymphoma	2008
	Chemotherapy for acute lymphoblastic leukemia may cause subtle changes of the spinal cord detectable by somatosensory evoked potentials	Vainionpaa, L., Kovala, T., Tolonen, U., Lanning, M.	Medical and Pediatric Oncology	1997
	Chemotherapy related leukemogenesis	Meytes, D., Ramot, B.	Archives of Toxicology	1983
	Chemotherapy-Induced Tumor Cell Death at the Crossroads Between Immunogenicity and Immunotolerance: Focus on Acute Myeloid Leukemia	Ocadlikova, D., Lecciso, M., Isidori, A., Loscocco, F., Visani, G., Amadori, S., Cavo, M., Curti, A.	Frontiers in Oncology	2019
PubMed	Chidamide Enhances the Cytotoxicity of Cytarabine and Sorafenib in Acute Myeloid Leukemia Cells by Modulating H3K9me3 and Autophagy Levels	Huang H, Wenbing Y, Dong A, He Z, Yao R, Guo W.	Front Oncol	2019	10.3389/fonc.2019.01276
	Chidamide Enhances the Cytotoxicity of Cytarabine and Sorafenib in Acute Myeloid Leukemia Cells by Modulating H3K9me3 and Autophagy Levels	Huang, H., Wenbing, Y., Dong, A., He, Z., Yao, R., Guo, W.	Frontiers in Oncology	2019
PubMed	Chidamide increases the sensitivity of refractory or relapsed acute myeloid leukemia cells to anthracyclines via regulation of the HDAC3 -AKT-P21-CDK2 signaling pathway	Wang H, Liu YC, Zhu CY, Yan F, Wang MZ, Chen XS, Wang XK, Pang BX, Li YH, Liu DH, Gao CJ, Liu SJ, Dou LP.	J Exp Clin Cancer Res	2020	10.1186/s13046-020-01792-8
	Chidamide increases the sensitivity of refractory or relapsed acute myeloid leukemia cells to anthracyclines via regulation of the HDAC3 -AKT-P21-CDK2 signaling pathway	Wang, H., Liu, Y.-C., Zhu, C.-Y., Yan, F., Wang, M.-Z., Chen, X.-S., Wang, X.-K., Pang, B.-X., Li, Y.-H., Liu, D.-H., Gao, C.-J., Liu, S.-J., Dou, L.-P.	Journal of Experimental and Clinical Cancer Research	2020
Ovid MEDLINE(R)	Chidamide increases the sensitivity of refractory or relapsed acute myeloid leukemia cells to anthracyclines via regulation of the HDAC3 -AKT-P21-CDK2 signaling pathway.	Wang, Hao	Journal of experimental & clinical cancer research : CR	2020	https://dx.doi.org/10.1186/s13046-020-01792-8
Embase	Chidamide increases the sensitivity of refractory or relapsed acute myeloid leukemia cells to anthracyclines via regulation of the HDAC3 -AKT-P21-CDK2 signaling pathway.	Wang H.		2020	http://dx.doi.org/10.1186/s13046-020-01792-8
PubMed	Chidamide Inhibits Acute Myeloid Leukemia Cell Proliferation by lncRNA VPS9D1-AS1 Downregulation via MEK/ERK Signaling Pathway	Lin L, Que Y, Lu P, Li H, Xiao M, Zhu X, Li D.	Front Pharmacol	2020	10.3389/fphar.2020.569651
	Chidamide Inhibits Acute Myeloid Leukemia Cell Proliferation by lncRNA VPS9D1-AS1 Downregulation via MEK/ERK Signaling Pathway	Lin, L., Que, Y., Lu, P., Li, H., Xiao, M., Zhu, X., Li, D.	Frontiers in Pharmacology	2020
Ovid MEDLINE(R)	Chidamide Inhibits Acute Myeloid Leukemia Cell Proliferation by lncRNA VPS9D1-AS1 Downregulation via MEK/ERK Signaling Pathway.	Lin, Liman	Frontiers in pharmacology	2020	https://dx.doi.org/10.3389/fphar.2020.569651
Embase	Chidamide Inhibits Acute Myeloid Leukemia Cell Proliferation by lncRNA VPS9D1-AS1 Downregulation via MEK/ERK Signaling Pathway.	Lin L.		2020	http://dx.doi.org/10.3389/fphar.2020.569651
	Chidamide inhibits t(8;21) AML cell proliferation and AMK1/ETO and C-KIT expression by inhibiting ERK1/2 signaling pathway	Liu, J., Lv, N., Zhou, L., Li, Y., Yu, L.	Translational Cancer Research	2020
	Chidamide plus decitabine synergistically induces apoptosis of acute myeloid leukemia cells by upregulating PERP	Li, Q., Huang, J.-C., Liao, D.-Y., Wu, Y.	American Journal of Translational Research	2020
	Childhood and adolescent lymphoid and myeloid leukemia.	Pui, C.H., Schrappe, M., Ribeiro, R.C., Niemeyer, C.M.	Hematology / the Education Program of the American Society of Hematology. American Society of Hematology. Education Program	2004
	Childhood myelodysplastic syndrome: focus on the approach to diagnosis and treatment of juvenile myelomonocytic leukemia.	Loh, M.L.	Hematology / the Education Program of the American Society of Hematology. American Society of Hematology. Education Program	2010
	Children's Oncology Group's 2013 blueprint for research: Acute myeloid leukemia	Gamis, A.S., Alonzo, T.A., Perentesis, J.P., Meshinchi, S.	Pediatric Blood and Cancer	2013
PubMed	Chimeric antigen receptor T-cell therapy in acute myeloid leukemia	Koedam J, Wermke M, Ehninger A, Cartellieri M, Ehninger G.	Curr Opin Hematol	2022	10.1097/MOH.0000000000000703
	Chimeric antigen receptor T-cells targeting IL-1RAP: a promising new cellular immunotherapy to treat acute myeloid leukemia	Trad R, Warda W, Alcazer V, Neto da Rocha M, Berceanu A, Nicod C, Haderbache R, Roussel X, Desbrosses Y, Daguindau E, Renosi F, Roumier C, Bouquet L, Biichle S, Guiot M, Seffar E, Caillot D, Depil S, Robinet E, Salma Y, Deconinck E, Deschamps M, Ferrand C.	J Immunother Cancer	2022	10.1136/jitc-2021-004222
PubMed	CHK1 and WEE1 inhibition combine synergistically to enhance therapeutic efficacy in acute myeloid leukemia ex vivo	Chaudhuri L, Vincelette ND, Koh BD, Naylor RM, Flatten KS, Peterson KL, McNally A, Gojo I, Karp JE, Mesa RA, Sproat LO, Bogenberger JM, Kaufmann SH, Tibes R.	Haematologica	2014	10.3324/haematol.2013.093187
	CHK1 and WEE1 inhibition combine synergistically to enhance therapeutic efficacy in acute myeloid leukemia ex vivo	Chaudhuri, L., Vincelette, N.D., Koh, B.D., Naylor, R.M., Flatten, K.S., Peterson, K.L., McNally, A., Gojo, I., Karp, J.E., Mesa, R.A., Sproat, L.O., Bogenberger, J.M., Kaufmann, S.H., Tibes, R.	Haematologica	2014
PubMed	Chloroquine aggravates the arsenic trioxide (As2O3)-induced apoptosis of acute promyelocytic leukemia NB4 cells via inhibiting lysosomal degradation in vitro	Liu DM, Zhang XD, Yang L.	Eur Rev Med Pharmacol Sci	2018	10.26355/eurrev_201810_16054
	Chloroquine aggravates the arsenic trioxide (As2O3)-induced apoptosis of Acute promyelocytic leukemia NB4 cells via inhibiting lysosomal degradation in vitro	Liu, D.-M., Zhang, X.-D., Yang, L.	European Review for Medical and Pharmacological Sciences	2018
PubMed	Cholesterol-modulating agents kill acute myeloid leukemia cells and sensitize them to therapeutics by blocking adaptive cholesterol responses	Li HY, Appelbaum FR, Willman CL, Zager RA, Banker DE.	Blood	2003	10.1182/blood-2002-07-2283
	Cholesterol-modulating agents kill acute myeloid leukemia cells and sensitize them to therapeutics by blocking adaptive cholesterol responses	Li, H.Y., Appelbaum, F.R., Willman, C.L., Zager, R.A., Banker, D.E.	Blood	2003
PubMed	Choosing induction chemotherapy in therapy-related acute myeloid leukemia	Shea LK, Uy GL.	Best Pract Res Clin Haematol	2019	10.1016/j.beha.2019.02.013
	Choosing induction chemotherapy in therapy-related acute myeloid leukemia	Shea, L.K., Uy, G.L.	Best Practice and Research: Clinical Haematology	2019
	Chorionic gonadotropin up-regulates long pentraxin 3 expression in myeloid cells	Wan, H., Van Helden-Meeuwsen, C.G., Garlanda, C., Leijten, L.M.E., Maina, V., Khan, N.A., Drexhage, H.A., Mantovani, A., Benner, R., Versnel, M.A.	Journal of Leukocyte Biology	2008
	ChREBP promotes the differentiation of leukemia-initiating cells to inhibit leukemogenesis through the TXNIP/RUNX1 pathways	Zeng, H., Gu, H., Chen, C., Li, M., Xia, F., Xie, L., Liu, X., Zhang, F., Tong, X., Wang, J., Yu, Z., Zheng, J.	Oncotarget	2016
	Chromatin modifications induced by the AML1-ETO fusion protein reversibly silence its genomic targets through AML1 and Sp1 binding motifs	Maiques-Diaz, A., Chou, F.S., Wunderlich, M., Gómez-López, G., Jacinto, F.V., Rodriguez-Perales, S., Larrayoz, M.J., Calasanz, M.J., Mulloy, J.C., Cigudosa, J.C., Alvarez, S.	Leukemia	2012
	Chromatin modifiers and the promise of epigenetic therapy in acute leukemia	Greenblatt, S.M., Nimer, S.D.	Leukemia	2014
	Chromatin-Based Classification of Genetically Heterogeneous AMLs into Two Distinct Subtypes with Diverse Stemness Phenotypes	Yi, G., Wierenga, A.T.J., Petraglia, F., Narang, P., Janssen-Megens, E.M., Mandoli, A., Merkel, A., Berentsen, K., Kim, B., Matarese, F., Singh, A.A., Habibi, E., Prange, K.H.M., Mulder, A.B., Jansen, J.H., Clarke, L., Heath, S., van der Reijden, B.A., Flicek, P., Yaspo, M.-L., Gut, I., Bock, C., Schuringa, J.J., Altucci, L., Vellenga, E., Stunnenberg, H.G., Martens, J.H.A.	Cell Reports	2019
PubMed	Chromosomal aberrations in 17p predict in vitro drug resistance and short overall survival in acute myeloid leukemia	Nahi H, Lehmann S, Bengtzen S, Jansson M, Möllgård L, Paul C, Merup M.	Leuk Lymphoma	2008	10.1080/10428190701861645
	Chromosomal aberrations in 17p predict in vitro drug resistance and short overall survival in acute myeloid leukemia	Nahi, H., Lehmann, S., Bengtzen, S., Jansson, M., Möllgård, L., Paul, C., Merup, M.	Leukemia and Lymphoma	2008
PubMed	Chromosomal alterations associated with evolution from myelodysplastic syndrome to acute myeloid leukemia	de Souza Fernandez T, Ornellas MH, Otero de Carvalho L, Tabak D, Abdelhay E.	Leuk Res	2000	10.1016/s0145-2126(00)00056-4
	Chromosomal alterations associated with evolution from myelodysplastic syndrome to acute myeloid leukemia	De Souza Fernandez, T., Ornellas, M.H., Otero De Carvalho, L., Tabak, D., Abdelhay, E.	Leukemia Research	2000
	Chromosomal deletions in AML	Nagarajan, L.	Cancer Treatment and Research	2010
	Chromosomal instability in fanconi anemia: Can it be mitigated by antioxidant small molecules?	Porto, B., Ponte, F.	Fanconi Anemia and Oxidative Stress: Mechanistic Background and Clinical Prospects	2015
	Chromosomal mechanisms in murine radiation acute myeloid leukaemogenesis	Bouffler, S.D., Breckon, G., Cox, R.	Carcinogenesis	1996
	Chromosome-wide aneuploidy study (CWAS) in workers exposed to an established leukemogen, benzene	Zhang, L., Lan, Q., Guo, W., Hubbard, A.E., Li, G., Rappaport, S.M., McHale, C.M., Shen, M., Ji, Z., Vermeulen, R., Yin, S., Rothman, N., Smith, M.T.	Carcinogenesis	2011
	Chromosomes and causation of human cancer and leukemia. XLVII. Severe hypodiploidy and chromosome conglomerations in ALL	Sandberg, A.A., Wake, N., Kohno, S.	Cancer Genetics and Cytogenetics	1982
	Chronic FLT3-ITD Signaling in Acute Myeloid Leukemia Is Connected to a Specific Chromatin Signature	Cauchy, P., James, S.R., Zacarias-Cabeza, J., Ptasinska, A., Imperato, M.R., Assi, S.A., Piper, J., Canestraro, M., Hoogenkamp, M., Raghavan, M., Loke, J., Akiki, S., Clokie, S.J., Richards, S.J., Westhead, D.R., Griffiths, M.J., Ott, S., Bonifer, C., Cockerill, P.N.	Cell Reports	2015
PubMed	Chronic loss of STAG2 leads to altered chromatin structure contributing to de-regulated transcription in AML	Smith JS, Lappin KM, Craig SG, Liberante FG, Crean CM, McDade SS, Thompson A, Mills KI, Savage KI.	J Transl Med	2020	10.1186/s12967-020-02500-y
	Chronic loss of STAG2 leads to altered chromatin structure contributing to de-regulated transcription in AML	Smith, J.S., Lappin, K.M., Craig, S.G., Liberante, F.G., Crean, C.M., McDade, S.S., Thompson, A., Mills, K.I., Savage, K.I.	Journal of Translational Medicine	2020
	Chronic Myeloid Leukemia: Modern therapies, current challenges and future directions	Osman, A.E.G., Deininger, M.W.	Blood Reviews	2021
	Chronic myelomonocytic leukaemia: A concise clinical and pathophysiological review	Patnaik, M.M., Parikh, S.A., Hanson, C.A., Tefferi, A.	British Journal of Haematology	2014
	Chronic myelomonocytic leukemia: myeloproliferative variant.	Onida, F., Beran, M.	Current hematology reports	2004
	Chronic Radiation-induced Alteration in Hematopoietic Repair during Preclinical Phases of Aplastic Anemia and Myeloproliferative Disease: Assessing Unscheduled DNA Synthesis Responses	Seed, T.M., Meyers, S.M.	Cancer Research	1993
Ovid MEDLINE(R)	Chronic stress promotes acute myeloid leukemia progression through HMGB1/NLRP3/IL-1beta signaling pathway.	Liu, Na	Journal of molecular medicine (Berlin, Germany)	2021	https://dx.doi.org/10.1007/s00109-020-02011-9
Embase	Chronic stress promotes acute myeloid leukemia progression through HMGB1/NLRP3/IL-1beta signaling pathway.	Liu N.		2021	http://dx.doi.org/10.1007/s00109-020-02011-9
PubMed	Chronic stress promotes acute myeloid leukemia progression through HMGB1/NLRP3/IL-1β signaling pathway	Liu N, Wu Y, Wen X, Li P, Lu F, Shang H.	J Mol Med (Berl)	2021	10.1007/s00109-020-02011-9
	Chronic stress promotes acute myeloid leukemia progression through HMGB1/NLRP3/IL-1β signaling pathway	Liu, N., Wu, Y., Wen, X., Li, P., Lu, F., Shang, H.	Journal of Molecular Medicine	2021
PubMed	Circ-ANAPC7 is Upregulated in Acute Myeloid Leukemia and Appears to Target the MiR-181 Family	Chen H, Liu T, Liu J, Feng Y, Wang B, Wang J, Bai J, Zhao W, Shen Y, Wang X, Yang J, Ji Y, He A, Yang Y.	Cell Physiol Biochem	2018	10.1159/000491468
	Circ-ANAPC7 is upregulated in acute myeloid leukemia and appears to target the MiR-181 Family	Chen, H., Liu, T., Liu, J., Feng, Y., Wang, B., Wang, J., Bai, J., Zhao, W., Shen, Y., Wang, X., Yang, J., Ji, Y., He, A., Yang, Y.	Cellular Physiology and Biochemistry	2018
	CircMYBL2, a circRNA from MYBL2, regulates FLT3 translation by recruiting PTBP1 to promote FLT3-ITD AML progression	Sun, Y.-M., Wang, W.-T., Zeng, Z.-C., Chen, T.-Q., Han, C., Pan, Q., Huang, W., Fang, K., Sun, L.-Y., Zhou, Y.-F., Luo, X.-Q., Luo, C., Du, X., Chen, Y.-Q.	Blood	2019
PubMed	CircRNA VIM silence synergizes with sevoflurane to inhibit immune escape and multiple oncogenic activities of esophageal cancer by simultaneously regulating miR-124/PD-L1 axis	Gao C, Xu YJ, Qi L, Bao YF, Zhang L, Zheng L.	Cell Biol Toxicol	2021	10.1007/s10565-021-09613-0
	CircRNA VIM silence synergizes with sevoflurane to inhibit immune escape and multiple oncogenic activities of esophageal cancer by simultaneously regulating miR-124/PD-L1 axis	Gao, C., Xu, Y.-J., Qi, L., Bao, Y.-F., Zhang, L., Zheng, L.	Cell Biology and Toxicology	2021
[truncated: 6,953 more rows]

## Sheet: Minus duplicates
Database	Title	Authors	Journal/Book	Publication Year	DOI
[truncated: 5,785 more rows]

## Sheet: Excluded by title
Database	Title	Authors	Journal/Book	Publication Year	DOI
[truncated: 608 more rows]

## Sheet: Abstract 
Database	Title	Authors	Journal/Book	Publication Year	DOI
[truncated: 154 more rows]

## Sheet: Full Text
Title	Reason for removal	authors	journal	year	doi
[truncated: 151 more rows]

[truncated: 3 more sheets: Final results , Adult Targets, Paediatric Targets]
