# Supplementary material for: A Direct Comparison, and Prioritisation, of the Immunotherapeutic Targets Expressed by Adult and Paediatric Acute Myeloid Leukaemia Cells: A Systematic Review and Meta-Analysis
Source: Int J Mol Sci. 2023 Jun 2;24(11):9667. doi: 10.3390/ijms24119667 (PMC10253696; doi:10.3390/ijms24119667)
Supplement: Supplementary file 1 [file ijms-24-09667-s001.zip › Morris et al Supplementary Table S3 Quality assurance - QUADAS.xlsx]

## Sheet: Sheet1
Title	Authors	Targets Identified	Patient Selection	Intervention	Reference Standard	Outcome		Patient Selection	Intervention	Reference
A critical role for Lyn in acute myeloid leukemia	Dos Santos C, Demur C, Bardet V, Prade-Houdellier N, Payrastre B, Récher C.	Fgr, Hck, Lyn
Aberrant expression of TSC2 gene in the newly diagnosed acute leukemia	Xu Z, Wang M, Wang L, Wang Y, Zhao X, Rao Q, Wang J.	TSC2
Acute myeloid leukemia stem cell markers in prognosis and targeted therapy: Potential impact of BMI-1, TIM-3 and CLL-1	Darwish, N. H. E., Sudha, T., Godugu, K., Elbaz, O., Abdelghaffar, H. A., Hassan, E. E. A., Mousa, S. A.	BMI-1, CD34, CLL-1, TIM-3
ADAR1 is involved in the proliferation of acute myeloid leukemia probably via regulating the wnt pathway.	Li X.	ADAR1
Characteristics and prognostic significance of genetic mutations in acute myeloid leukemia based on a targeted next-generation sequencing technique	Wang, R. Q., Chen, C. J., Jing, Y., Qin, J. Y., Li, Y., Chen, G. F., Zhou, W., Li, Y. H., Wang, J., Li, D. W., Zhao, H. M., Wang, B. H., Wang, L. L., Wang, H., Wang, M. Z., Gao, X. N., Yu, L.	CEBPA, DNMT3A, FLT3, IDH2, NPM1, NRAS, TET2, WT1
Clinical features and prognosis of normal karyotype acute myeloid leukemia pediatric patients with WT1 mutations: an analysis based on TCGA database	Xu, J., Zhang, Y., Hu, J., Ren, Y., Wang, H.	WT1
Coexpression profile of leukemic stem cell markers for combinatorial targeted therapy in AML	Haubner, S., Perna, F., Köhnke, T., Schmidt, C., Berman, S., Augsberger, C., Schnorfeil, F. M., Krupka, C., Lichtenegger, F. S., Liu, X., Kerbs, P., Schneider, S., Metzeler, K. H., Spiekermann, K., Hiddemann, W., Greif, P. A., Herold, T., Sadelain, M., Subklewe, M.	CD123, CD244, CD33, CD7, CLL-1, TIM-3
Combined expression of cd34 and flt3-internal tandem duplication mutation predicts poor response to treatment in acute myeloid leukemia	Abdellateif, M. S., Kassem, A. B., El-Meligui, Y. M.	CD34, FLT3
Expression of human leucocyte antigens and co-stimulatory molecules on blasts of patients with acute myeloid leukaemia	Vollmer, M., Li, L., Schmitt, A., Greiner, J., Reinhardt, P., Ringhoffer, M., Wiesneth, M., Döhner, H., Schmitt, M.	CD80, CD86, HLA-DR
Gene mutational pattern and expression level in 560 acute myeloid leukemia patients and their clinical relevance	Zhu, Y. M., Wang, P. P., Huang, J. Y., Chen, Y. S., Chen, B., Dai, Y. J., Yan, H., Hu, Y., Cheng, W. Y., Ma, T. T., Chen, S. J., Shen, Y.	BAALC, FLT3, GATA2, MEIS1, WT1
Heme oxygenase-1 suppresses the apoptosis of acute myeloid leukemia cells via the JNK/c-JUN signaling pathway	Lin X, Fang Q, Chen S, Zhe N, Chai Q, Yu M, Zhang Y, Wang Z, Wang J.	HO-1
HES1 activation suppresses proliferation of leukemia cells in acute myeloid leukemia	Tian C, Yu Y, Jia Y, Zhu L, Zhang Y.	HES1
High Tim-3 expression on AML blasts could enhance chemotherapy sensitivity	Xu, L., Xu, J., Ma, S., Li, X., Zhu, M., Chen, S., Han, Y., Tang, X., Fu, Z., Qiu, H., Yu, J., Wu, D., Wu, X.	TIM-3, CD13, CD34, CD7, CEBPA
Immunophenotypic characterisation of morphologically diagnosed cases of acute myeloid Leukaemia (AML)	Basharat, M., Khan, S. A., Nasir Ud, Din, Ahmed, D.	CD13, CD14, CD33,CD45, HLA-DR
Integrated nuclear proteomics and transcriptomics identifies S100A4 as a therapeutic target in acute myeloid leukemia	Alanazi, B., Munje, C. R., Rastogi, N., Williamson, A. J. K., Taylor, S., Hole, P. S., Hodges, M., Doyle, M., Baker, S., Gilkes, A. F., Knapper, S., Pierce, A., Whetton, A. D., Darley, R. L., Tonks, A.	ANXA1, ANXA4, CEBPA, MPO, NFIC, S100A4, S100A6
mRNA expression of leukemia-associated antigens in patients with acute myeloid leukemia for the development of specific immunotherapies	Greiner, J., Ringhoffer, M., Taniguchi, M., Li, L., Schmitt, A., Shiku, H., Döhner, H., Schmitt, M.	G250, hTERT, MPP11, PRAME, RHAMM, WT1, BAGE
Mutation profiling of 19 candidate genes in acute myeloid leukemia suggests significance of DNMT3A mutations	Shin, S. Y., Lee, S. T., Kim, H. J., Cho, E. H., Kim, J. W., Park, S., Jung, C. W., Kim, S. H.	ASXL1, CEBPA, DNMT3A, FLT3, IDH1, IDH2, JAK2, NPM1, NRAS, PTPN11, RUNX1, SETD2, TET2, TP53, WT1
Oncogenic Long Noncoding RNA DARS-AS1 in Childhood Acute Myeloid Leukemia by Binding to microRNA-425	Dou B, Jiang Z, Chen X, Wang C, Wu J, An J, Sheng G.	DARS-AS1
Overexpression of vascular endothelial growth factor (VEGF) and its cellular receptor KDR (VEGFR-2) in the bone marrow of patients with acute myeloid leukemia	Padró T, Bieker R, Ruiz S, Steins M, Retzlaff S, Bürger H, Büchner T, Kessler T, Herrera F, Kienast J, Müller-Tidow C, Serve H, Berdel WE, Mesters RM.	VEGFA, VEGFR-2
P53 protein overexpression in de novo acute myeloid leukemia patients with normal diploid karyotype correlates with FLT3 internal tandem duplication and worse relapse-free survival	Assi, R., Gur, H. D., Loghavi, S., Konoplev, S. N., Konopleva, M., Daver, N., Tashakori, M., Kadia, T., Routbort, M., Salem, A., Kanagal-Shamanna, R., Quesada, A., Jabbour, E. J., Kornblau, S. M., Medeiros, L. J., Kantarjian, H., Khoury, J. D.	P53
Prognostic relevance of the expression of Tdt and CD7 in 335 cases of acute myeloid leukemia	Venditti, A., Del Poeta, G., Buccisano, F., Tamburini, A., Cox-Froncillo, M. C., Aronica, G., Bruno, A., Del Moro, B., Epiceno, A. M., Battaglia, A., Forte, L., Postorino, M., Cordero, V., Santinelli, S., Amadori, S.	CD7, Tdt
Prognostic significance of CD56 antigen expression in patients with acute myeloid leukemia	Djunic, I., Virijevic, M., Djurasinovic, V., Novkovic, A., Colovic, N., Kraguljac-Kurtovic, N., Vidovic, A., Suvajdzic, Vukovic, N., Tomin, D., Djunic, Irena, Virijevic, Marijana, Djurasinovic, Vladislava, Novkovic, Aleksandra., Colovic, Natasa., Kraguljac-Kurtovic, Nada., Vidovic, Ana., Suvajdzic-Vukovic, Nada., Tomin, Dragica	CD56
Prognostic significance of CXCR4 expression in acute myeloid leukemia	Du, W., Lu, C., Zhu, X., Hu, D., Chen, X., Li, J., Liu, W., Zhu, J., He, Y., Yao, J.	CXCR4, FLT3
Prognostic value of CD25/CD123 pattern of expression in acute myeloid leukemia patients with normal cytogenetic	Aref, S., Azmy, E., Ibrahim, L., Sabry, M., Agdar, M. E.	CD123, CD25
Prognostic Value of Immunophenotyping in Elderly Patients With Acute Myeloid Leukemia	Plesa, C., Chelghoum, Y., Plesa, A., Elhamri, M., Tigaud, I., Michallet, M., Dumoetet, C., Thomas, X.	CD13, CD15, CD33, CD34
Re-evaluation of various molecular targets located on CD34+CD38-Lin- leukemia stem cells and other cell subsets in pediatric acute myeloid leukemia	Yuping, C., Ming, J. I. A., Yuanyuan, C., Haizhao, Z., Zebin, L. U. O., Yongmin, T.	CD123, CD33, CD44
Silencing of circTASP1 inhibits proliferation and induces apoptosis of acute myeloid leukaemia cells through modulating miR-515-5p/HMGA2 axis	Lin Y, Huang Y, Liang C, Xie S, Xie A.	TASP1
Sp1 and c-Myc modulate drug resistance of leukemia stem cells by regulating survivin expression through the ERK-MSK MAPK signaling pathway	Zhang, Y., Chen, H. X., Zhou, S. Y., Wang, S. X., Zheng, K., Xu, D. D., Liu, Y. T., Wang, X. Y., Wang, X., Yan, H. Z., Zhang, L., Liu, Q. Y., Chen, W. Q., Wang, Y. F.	BIRC5 (survivin)
TARP is an immunotherapeutic target in acute myeloid leukemia expressed in the leukemic stem cell compartment	Depreter, B., Weening, K. E., Vandepoele, K., Essand, M., De Moerloose, B., Themeli, M., Cloos, J., Hanekamp, D., Moors, I., D'Hont, I., Denys, B., Uyttebroeck, A., Van Damme, A., Dedeken, L., Snauwaert, S., Goetgeluk, G., De Munter, S., Kerre, T., Vandekerckhove, B., Lammens, T., Philippé, J.	TARP
The prognostic impact of WT1 expression levels, mutations, and SNP rs16754 in AML patients: A retrospective cohort study	Rostami, S., Kazemi, A., Chahardouli, B., Mohammadi, S., Nikbakht, M., Alizadeh, N., Mousavi, A., Alimoghaddam, K., Ardestani, M. T.	WT1
WT1, PRAME, and PR3 mRNA Expression in Acute Myeloid Leukemia (AML)	Steger, B., Floro, L., Amberger, D, C., Kroell, T., Tischer, J., Kolb, H., Schmetzer, H M	PR3, PRAME, WT1
CLEC12A and CD33 coexpression as a preferential target for pediatric AML combinatorial therapy	Willier, S., Rothamel, P., Hastreiter, M., Wilhelm, J., Stenger, D., Blaeschke, F., Rohlfs, M., Kaeuferle, T., Schmid, I., Albert, M. H., Binder, V., Subklewe, M., Klein, C., Feuchtinger, T.	CLECL12A, CD33
DNAM-1/CD226 is functionally expressed on acute myeloid leukemia (AML) cells and is associated with favorable prognosis	Chashchina A, Märklin M, Hinterleitner C, Salih HR, Heitmann JS, Klimovich B.	DNAM-1
Leukocyte immunoglobulin-like receptor B1 and B4 (LILRB1 and LILRB4): Highly sensitive and specific markers of acute myeloid leukemia with monocytic differentiation	Churchill HRO, Fuda FS, Xu J, Deng M, Zhang CC, An Z, Zhang N, Chen P, Bergstrom C, Kansagra A, Collins R, John S, Koduru P, Chen W.	CD14, CD15, CD33, CD36, CD64, LILRB1, LILRB4
C-Type Lectin-Like Molecule-1 as a Biomarker for Diagnosis and Prognosis in Acute Myeloid Leukemia: A Preliminary Study	Wang J, Wang W, Chen H, Li W, Huang T, Zhang W, Ling W, Lai P, Wang Y, Geng S, Li M, Du X, Weng J.	CLL-1
Prognostic Significance of CD56 Antigen Expression in Patients with De Novo Non-M3 Acute Myeloid Leukemia	Sun Y, Wan J, Song Q, Luo C, Li X, Luo Y, Huang X, Ding R, Li H, Hou Y, Huang Y, Xie M, Huang Z, Zhang Y, Ma Y, Wu G, Xu S, Chen J.	CD56
