# Supplementary material for: A Direct Comparison, and Prioritisation, of the Immunotherapeutic Targets Expressed by Adult and Paediatric Acute Myeloid Leukaemia Cells: A Systematic Review and Meta-Analysis
Source: Int J Mol Sci. 2023 Jun 2;24(11):9667. doi: 10.3390/ijms24119667 (PMC10253696; doi:10.3390/ijms24119667)
Supplement: Supplementary file 1 [file ijms-24-09667-s001.zip › Morris et al Supplementary Table S4 Data extraction.xlsx]

## Sheet: Sheet1
Antigen	Paediatric?	Adult?	Frequency of Expression (%)	Associated with specific AML subtypes?	Sensitivity (true positives)	Specificity (true negatives)	AUC	Type of Immunotherapy	ruled out on QUADAS	Citation	Probe ids	Frequency of expression	Overall survival (above or below median expression in TCGA database)
ADAR1	N	Y	14
ANXA1	N	Y	73.3					ICP inhibitors or a combinational approach
ANXA4	N	Y	73.33
ASXL1	Y	Y	0.086
BAALC	Y	Y	50
BAGE	N	Y	27								1555369_at, 207712_at, 1555603_at, 1555605_at	Increased in AML inv(16) MLL, t(15;17) and AML complex abnormalities c/f healthy bone marrow	0.063 - 0.929
BIRC5	Y	Y	74, 26					TCR modified T cells			202095_s_at, 210334_x_at, 202094_at	Increased in healthy BM	0.12-0.941
BMI-1	N	Y	0.9
CD123	Y	Y	43.8, 97, 75.8					CAR T cells
CD13	Y	Y	71.81, 73
CD14	Y	Y	44.12
CD15	N	Y	43
CD244	Y	Y	97.1
CD25	Y	Y	33.8
CD33	Y	Y	96.4, 81.7, 86.81, 64					tandem diabody (e.g. AMV564), CAR T cells, bispecific antibodies
CD34	Y	Y	38.06, 66, 54.2
CD44	Y	N	97.7					monoclonal antibodies
CD45	Y	Y	70.42
CD56	N	Y	21.6
CD7	Y	Y	35.6, 26.4, 30
CD80	N	Y	25
CD86	N	Y	75
CEBPA	Y	Y	10.8%, 13.5%, 21.1, 28, 8, 9, 38.46, 46.6
CLL1	Y	Y	87%, 80.1					CAR T cells
CXCR4	Y	Y	10.48, 1.86
DARS-AS1	Y	N	33.3, 41.38
DNMT3A	Y	Y	18.3%, 19.3%, 11.1%, 14.4
Fgr	N	Y	0.66
FLT3	Y	Y	33.3%, 18%, 20.7%, 25, 38.1, 26.6					FLT3 inhibitors, CAR T cell (combinational)
G250	N	Y	51
GATA2	Y	Y	50
Hck	N	Y	0.78
HES1	Y	Y	55
HLA-DR	Y	Y	62.8, 40
HO-1	N	Y	70
hTERT	N	Y	28
IDH1	Y	Y	7.5%, 7.5, 10					Vaccination
IDH2	Y	Y	9.7%, 11.1%, 6.6, 9.7					Vaccination
JAK2	Y	Y	0.011
Lyn	N	Y	1.1%, 100%
MEIS1	Y	Y	50
MPO	N	Y	60
MPP11	N	Y	0.86
NFIC	N	Y	40
NPM1	Y	Y	24.7%, 24.0%, 17.9, 52.5, 24.14, 12.5, 25.6
NRAS	Y	Y	6.5%, 13.5%, 8%, 7.5
P53	N	Y	0.24
PRAME	N	Y	64, 87
PTPN11	Y	Y	0.022
RHAMM	N	Y	70					Various vaccination strategies
RUNX1	Y	Y	0.097
S100A4	N	Y	83%, 73.3
S100A6	N	Y	73.33
SETD2	Y	Y	0.032
TARP	Y	Y	76.4, 61.5					TCR modified T cells
TASP1	N	Y	50
Tdt	N	Y	25
TET2	Y	Y	11.8%, 13.5%
TIM-3	Y	Y	87.3, 87
TP53	Y	Y	0.022
TSC2	Y	N	0.1888
VEGFA	N	Y	0.7187
VEGFR-2	N	Y	96.87
WT1	Y	Y	11.8%, 11.1%, 83%, 87.27, 53, 67, 81					Vaccination, bispecific antibodies
PR3	N	Y	0.55
DNAM-1	N	Y
CD64	Y	Y
LILRB1	Y	Y
LILRB4	Y	Y
CD36	Y	Y
CLEC12A	Y	N
CD15	Y	Y
