# Supplementary material for: A Direct Comparison, and Prioritisation, of the Immunotherapeutic Targets Expressed by Adult and Paediatric Acute Myeloid Leukaemia Cells: A Systematic Review and Meta-Analysis
Source: Int J Mol Sci. 2023 Jun 2;24(11):9667. doi: 10.3390/ijms24119667 (PMC10253696; doi:10.3390/ijms24119667)
Supplement: Supplementary file 1 [file ijms-24-09667-s001.zip › Morris et al Supplementary Table S5 Cheever Prioritisation.xlsx]

## Sheet: Sheet1
Antigen Name	Cumulative Score	Therapeutic Function (0.32)	Immunogenicity (0.17)	Oncogenicity (0.15)	Specificity (0.15)	expression level and % positive cells (0.07)	Stem cell expression (0.05)	No. patients with antigen-positive cancers (0.04)	No. epitopes (0.04)	Cellular location of expression
WT1	0.8479	0.85	1	1	0.54	0.37	1	1	1	0.95
NRAS	0.8241	0.65	1	1	1	0.23	1	1	1	0
IDH1	0.7802	0.75	1	1	1	0.08	0	0.14	1	0.95
PRAME	0.7681	0.75	1	1	0.35	0.08	1	1	1	1
TP53	0.7626	0.75	1	0.25	1	0.23	1	1	1	0.95
BIRC5	0.7606	0.75	1	1	0.35	0.23	0.66	1	1	0.95
CLEC12A	0.7564	0.65	1	1	0.35	0.37	1	1	1	1
CD33	0.7466	0.65	1	1	0.35	0.23	1	1	1	1
FLT3	0.7466	0.65	1	1	0.35	0.23	1	1	1	1
NPM1	0.7445	0.65	1	0.25	1	1	0.2	1	1	0.95
hTERT	0.744	0.75	1	1	0.35	0.23	1	0.16	1	0.95
JAK2	0.7361	0.65	1	1	0.35	0.08	1	1	1	1
CD25	0.7345	0.75	1	1	0.35	0.08	1	0.16	1	1
CD34	0.7345	0.75	1	1	0.35	0.08	1	0.16	1	1
CLL1	0.7208	0.65	1	1	0.35	0.37	1	0.11	1	1
PTPN11	0.7198	0.65	1	1	0.35	0.37	1	0.11	1	0.95
CD7	0.7155	0.75	1	1	0.35	0.08	0.66	0.11	1	1
BMI-1	0.7143	0.75	1	1	0.1	0.37	1	0.11	1	0.95
CXCR4	0.7005	0.65	1	1	0.35	0.08	1	0.11	1	1
TIM-3	0.7005	0.65	1	1	0.35	0.08	1	0.11	1	1
G250	0.6816	0.65	1	0.25	1	0.23	0	1	1	1
CD244	0.6808	0.65	1	1	0.35	0.37	0.2	0.11	1	1
CD44	0.6808	0.65	1	1	0.35	0.37	0.2	0.11	1	1
CD86	0.6808	0.65	1	1	0.35	0.37	0.2	0.11	1	1
CD80	0.6731	0.75	1	1	0.35	0.08	0.2	0	1	0.25
DNAM-1	0.661	0.65	1	1	0.35	0.23	0	0.11	1	1
CD123	0.6439	0.65	1	0.25	0.35	0.37	1	1	1	1
TET2	0.6429	0.15	1	1	1	0.37	0	1	1	0.95
HLA-DR	0.6305	0.75	1	0.25	0.35	0.23	1	0.11	1	1
TARP	0.6161	0.75	1	0.25	0.35	0.23	0	1	1	1
SETD2	0.6145	0.65	1	1	0	0.37	0.2	0.14	1	0.25
TASP1	0.5931	0.65	1	0.25	0.35	0.23	0.2	1	1	0.95
CD56	0.5585	0.65	1	0.25	0.35	0.23	0.2	0.11	1	1
PR3	0.531	0.65	1	0.25	0	0.23	1	0.11	1	0.25
TSC2	0.5244	0.65	0.39	1	0.1	0.23	0.2	0	1	0.95
MPP11	0.4695	0.15	0	1	0.35	1	1	1	1	0.95
Tdt	0.4489	0.1	1	1	0.35	0	0	0.11	1	0
MEIS1	0.4343	0.15	0.11	1	0.35	0.23	1	1	1	0.95
HO-1	0.4271	0.15	0.11	1	0.35	0.37	0.66	1	1	0.95
RHAMM	0.4236	0.15	1	0.25	0.35	0.08	0.2	1	1	1
DNMT3A	0.4183	0.15	0	1	1	0.37	0	0.11	1	0
GATA2	0.4114	0.15	0	1	0.35	0.37	1	1	1	0.25
HES1	0.3987	0.15	0.11	1	0.35	0.23	1	0.11	1	0.95
CD36	0.3953	0.15	0.11	1	0.35	0.23	0.2	1	1	1
CD15	0.3905	0.15	1	0.25	0.1	0.08	1	0.11	1	1
RUNX1	0.3728	0.15	0	1	0.35	0.37	0.66	0.11	1	0.95
CD64	0.3597	0.15	0.11	1	0.35	0.23	0.2	0.11	1	1
LILRB4	0.3492	0.15	0.11	1	0.35	0.08	0.2	0.11	1	1
CD45	0.3437	0.15	0.11	1	0.23	0.23	0.2	0.16	1	1
BAGE	0.3397	0.15	0.11	1	0.35	0.23	0.2	0.11	1	0
Lyn	0.3358	0.15	0	1	0.35	0.37	0.2	0.11	1	0.25
Hck	0.3353	0.15	0.11	1	0.35	0.23	0.2	0	1	0
CD13	0.3329	0.15	0.39	0.25	0.1	0.23	1	1	1	1
LILRB1	0.3305	0.15	0	1	0.35	0.08	0.2	0.11	1	1
IDH2	0.3195	0.15	0	1	0.35	0.08	0	0.11	1	0.95
CEBPA	0.3028	0.15	0.11	0.25	0.35	0.23	1	1	1	0
CD14	0.2967	0.15	0.11	1	0.1	0.08	0.2	0.11	1	0.25
BAALC	0.2919	0.15	0	0.25	0.21	0.37	1	1	1	0.95
VEGFA	0.2821	0.1	0.11	0.12	0.35	0.37	1	1	1	0.25
DARS-AS1	0.2762	0.15	0	1	0.35	0.23	0	0.11	0.13	0
Fgr	0.2178	0.15	0.11	0.25	0.35	0.23	0	0	1	0.25
ASXL1	0.1882	0.15	0.11	0.25	0.1	0.08	0	0.11	1	0.95
VEGFR-2	0.1743	0.1	0.11	0.12	0.1	0.08	0	1	1	0.25
